# Supplementary material for: Insights into the molecular mechanisms of Huangqi decoction on liver fibrosis via computational systems pharmacology approaches
Source: Chin Med. 2021 Jul 23;16:59. doi: 10.1186/s13020-021-00473-8 (PMC8306236; doi:10.1186/s13020-021-00473-8)
Supplement: Supplementary file 1 — Additional file 1. Table S1. The information of 68 compounds. [file 13020_2021_473_MOESM1_ESM.xlsx]

## Sheet: Sheet1
Table S1. The information of 68 compounds
Compound ID	Compound Name	SMILES	InChI Key	PubChem CID	Type	Plant Category
MOL1	Glabridin	CC1(C=CC2=C(O1)C=CC3=C2OCC(C3)C4=C(C=C(C=C4)O)O)C	LBQIJVLKGVZRIW-ZDUSSCGKSA-N	124052	PC	RG
MOL2	Glycyrrhizic acid	CC1(C2CCC3(C(C2(CCC1OC4C(C(C(C(O4)C(=O)O)O)O)OC5C(C(C(C(O5)C(=O)O)O)O)O)C)C(=O)C=C6C3(CCC7(C6CC(CC7)(C)C(=O)O)C)C)C)C	LPLVUJXQOOQHMX-QWBHMCJMSA-N	14982	PC	RG
MOL3	Isoastragaloside I	CC(=O)OC1COC(C(C1O)OC(=O)C)OC2CCC34CC35CCC6(C(C(CC6(C5CC(C4C2(C)C)OC7C(C(C(C(O7)CO)O)O)O)C)O)C8(CCC(O8)C(C)(C)O)C)C	HVPKALQHGQMJER-XOUPSZAESA-N	60148697	PC	RA
MOL4	Isoquercitrin	C1=CC(=C(C=C1C2=C(C(=O)C3=C(C=C(C=C3O2)O)O)OC4C(C(C(C(O4)CO)O)O)O)O)O	OVSQVDMCBVZWGM-QSOFNFLRSA-N	5280804	PC	RA, RG
MOL5	Kaempferol	C1=CC(=CC=C1C2=C(C(=O)C3=C(C=C(C=C3O2)O)O)O)O	IYRMWMYZSQPJKC-UHFFFAOYSA-N	5280863	PC	RA, RG
MOL6	Licochalcone A	CC(C)(C=C)C1=C(C=C(C(=C1)C=CC(=O)C2=CC=C(C=C2)O)OC)O	KAZSKMJFUPEHHW-DHZHZOJOSA-N	5318998	PC	RG
MOL7	Liquiritigenin	C1C(OC2=C(C1=O)C=CC(=C2)O)C3=CC=C(C=C3)O	FURUXTVZLHCCNA-AWEZNQCLSA-N	114829	PC	RG
MOL8	Ononin	COC1=CC=C(C=C1)C2=COC3=C(C2=O)C=CC(=C3)OC4C(C(C(C(O4)CO)O)O)O	MGJLSBDCWOSMHL-MIUGBVLSSA-N	442813	PC	RA, RG
MOL9	Rutin	CC1C(C(C(C(O1)OCC2C(C(C(C(O2)OC3=C(OC4=CC(=CC(=C4C3=O)O)O)C5=CC(=C(C=C5)O)O)O)O)O)O)O)O	IKGXIBQEEMLURG-NVPNHPEKSA-N	5280805	PC	RA, RG
MOL10	Calycosin	COC1=C(C=C(C=C1)C2=COC3=C(C2=O)C=CC(=C3)O)O	ZZAJQOPSWWVMBI-UHFFFAOYSA-N	5280448	PC	RA
MOL11	Glycyrrhetinic acid	CC1(C2CCC3(C(C2(CCC1O)C)C(=O)C=C4C3(CCC5(C4CC(CC5)(C)C(=O)O)C)C)C)C	MPDGHEJMBKOTSU-YKLVYJNSSA-N	10114	PC	RG
MOL12	Astragalin	C1=CC(=CC=C1C2=C(C(=O)C3=C(C=C(C=C3O2)O)O)OC4C(C(C(C(O4)CO)O)O)O)O	JPUKWEQWGBDDQB-QSOFNFLRSA-N	5282102	PC	RA
MOL13	Formononetin	COC1=CC=C(C=C1)C2=COC3=C(C2=O)C=CC(=C3)O	HKQYGTCOTHHOMP-UHFFFAOYSA-N	5280378	PC	RA, RG
MOL14	Genistein	C1=CC(=CC=C1C2=COC3=CC(=CC(=C3C2=O)O)O)O	TZBJGXHYKVUXJN-UHFFFAOYSA-N	5280961	PC	RA
MOL15	Isoliquiritigenin	C1=CC(=CC=C1C=CC(=O)C2=C(C=C(C=C2)O)O)O	DXDRHHKMWQZJHT-FPYGCLRLSA-N	638278	PC	RG
MOL16	Isoliquiritin	C1=CC(=CC=C1C=CC(=O)C2=C(C=C(C=C2)O)O)OC3C(C(C(C(O3)CO)O)O)O	YNWXJFQOCHMPCK-LXGDFETPSA-N	5318591	PC	RG
MOL17	Liquiritin	C1C(OC2=C(C1=O)C=CC(=C2)O)C3=CC=C(C=C3)OC4C(C(C(C(O4)CO)O)O)O	DEMKZLAVQYISIA-ZRWXNEIDSA-N	503737	PC	RG
MOL18	(S)-[8]-Gingerol	CCCCCCCC(CC(=O)CCC1=CC(=C(C=C1)O)OC)O	BCIWKKMTBRYQJU-UHFFFAOYSA-N	5275725	MC
MOL19	Desmethoxymatteucinol	CC1=C(C(=C2C(=C1O)C(=O)CC(O2)C3=CC=CC=C3)C)O	HAIHGFWQOPJMPV-UHFFFAOYSA-N	625031	MC
MOL20	[6]-Gingerdiol 5-acetate	CCCCCC(CC(CCC1=CC(=C(C=C1)O)OC)O)OC(=O)C	SLEAGHNVFZTGGH-UHFFFAOYSA-N	101419545	MC
MOL21	1-(9H-Pyrido[3,4-b]indol-1-yl)-1,4-butanediol	C1=CC=C2C(=C1)C3=C(N2)C(=NC=C3)C(CCCO)O	SPYBYBYFMPTBMD-UHFFFAOYSA-N	15394712	MC
MOL22	1,5-Dihydroxy-2-methoxy-6-methylanthraquinone	CC1=C(C2=C(C=C1)C(=O)C3=C(C2=O)C=CC(=C3O)OC)O	JJTIQZJKQCQNJK-UHFFFAOYSA-N	13412795	MC
MOL23	11'-Carboxy-gamma-tocotrienol	CC1=C(C=C2CCC(OC2=C1C)(C)CCC=C(C)CCC=C(C)CCC(=O)O)O	QRIWRFHSVDRBRJ-LNRRRGPJSA-N	53481454	MC
MOL24	12-Oxo-2,3-dinor-10,15-phytodienoic acid	CCC=CCC1C(C=CC1=O)CCCCCC(=O)O	SZVNKXCDJUBPQO-HWKANZROSA-N	131751254	MC
MOL25	Isotretinoin	CC1=C(C(CCC1)(C)C)C=CC(=CC=CC(=CC(=O)O)C)C	SHGAZHPCJJPHSC-XFYACQKRSA-N	5282379	MC
MOL26	1-Methyl-3-(2-thiazolyl)-1H-indole	CN1C=C(C2=CC=CC=C21)C3=NC=CS3	UZRNJZSSOYHALG-UHFFFAOYSA-N	11275932	MC
MOL27	2,3-Secoporrigenin	CC1CCC2(C(C3C(O2)CC4C3(CCC5C4CC6C(C5(C)CC(=O)O)CC(=O)O6)C)C)OC1	OTCSBULKTTUVHL-XXSKBKDCSA-N	10837674	MC
MOL28	22-Acetylpriverogenin B	CC(=O)OC1CC(CC2C13COC24CCC5C6(CCC(C(C6CCC5(C4(CC3O)C)C)(C)C)O)C)(C)C	ASSAYFMXRNLTCY-UHFFFAOYSA-N	73819433	MC
MOL29	3-(3,4-Dihydroxyphenyl)lactic acid	C1=CC(=C(C=C1CC(C(=O)O)O)O)O	PAFLSMZLRSPALU-UHFFFAOYSA-N	439435	MC
MOL30	3-(4-Hydroxybenzoyl)epicatechin	C1C(C(OC2=CC(=CC(=C21)O)O)C3=CC(=C(C=C3)O)O)OC(=O)C4=CC=C(C=C4)O	HRNWMQFQEGGZKA-NHCUHLMSSA-N	10764037	MC
MOL31	3,4-Dihydroxycinnamoyl-(Z)-2-(3,4-dihydroxyphenyl)ethenol	C1=CC(=C(C=C1C=CC(=O)OC=CC2=CC(=C(C=C2)O)O)O)O	GFZFUVWXGQWUGX-ZICOWINBSA-N	14353342	MC
MOL32	8,3'-Dihydroxy-7,4',5'-trimethoxyflavone	COC1=C(C2=C(C=C1)C(=O)C=C(O2)C3=CC(=C(C(=C3)OC)OC)O)O	RHXKHTYRDAJUEZ-UHFFFAOYSA-N	44257590	MC
MOL33	3-Deoxy-D-glycero-D-galacto-2-nonulosonic acid	C1C(C(C(OC1(C(=O)O)O)C(C(CO)O)O)O)O	CLRLHXKNIYJWAW-QBTAGHCHSA-N	13991616	MC
MOL34	3'-Hydroxy-3,4,5,4'-tetramethoxystilbene	COC1=C(C=C(C=C1)C=CC2=CC(=C(C(=C2)O)OC)CO)O	DLSNLGWOPCTNJJ-ONEGZZNKSA-N	131753177	MC
MOL35	3-Hydroxyphenylpyruvic acid	C1=CC(=CC(=C1)O)CC(=O)C(=O)O	PNYWALDMLUDDTA-UHFFFAOYSA-N	5318321	MC
MOL36	2'-O-Methylhelichrysetin	COC1=CC(=CC(=C1C(=O)C=CC2=CC=C(C=C2)O)OC)O	SJULMVKFURWCFM-VMPITWQZSA-N	11022960	MC
MOL37	5-Hydroxy-3,3',4',6,7,8-hexamethoxyflavone	COC1=C(C=C(C=C1)C2=C(C(=O)C3=C(C(=C(C(=C3O2)OC)OC)OC)O)OC)OC	JDVPHCLYMGBZLE-UHFFFAOYSA-N	136417	MC
MOL38	5'-Hydroxy-O-desmethylangolensin	CC(C1=CC=C(C=C1)O)C(=O)C2=CC(=C(C=C2O)O)O	MPGFHNNVFUGPOX-UHFFFAOYSA-N	9925515	MC
MOL39	5-Hydroxysulfamethoxazole	C1=CC(=CC=C1N)S(=O)(=O)NC2=NOC(=C2)CO	CECJOLRUXWTJHV-UHFFFAOYSA-N	10355717	MC
MOL40	6-Hydroxydaidzein	C1=CC(=CC=C1C2=COC3=CC(=C(C=C3C2=O)O)O)O	GYLUFQJZYAJQDI-UHFFFAOYSA-N	5284649	MC
MOL41	6-O-Methylequol	COC1=C(C=C2C(=C1)CC(CO2)C3=CC=C(C=C3)O)O	UIGOOLXQMJUBBW-GFCCVEGCSA-N	131753187	MC
MOL42	7,7'-Dihydroxy-6,8'-bicoumarin	C1=CC(=C(C2=C1C=CC(=O)O2)C3=C(C=C4C(=C3)C=CC(=O)O4)O)O	GGNRJMYAXINNLX-UHFFFAOYSA-N	21588200	MC
MOL43	4',7,8-Trihydroxyisoflavanone	C1C(C(=O)C2=C(O1)C(=C(C=C2)O)O)C3=CC=C(C=C3)O	IPNJSNNLHGSALU-UHFFFAOYSA-N	91384411	MC
MOL44	9,12-Hexadecadienoylcarnitine	CCCC=CCC=CCCCCCCCC(=O)OC(CCC(=O)[O-])[N+](C)(C)C	AHZCIODFJPNPKS-XBDLETADSA-N	53481687	MC
MOL45	9'-Carboxy-gamma-tocotrienol	CC1=C(C=C2CCC(OC2=C1C)(C)CCC=C(C)CCC=C(C)C(=O)O)O	QSRURDPJEKTSFH-ODPFLYRHSA-N	53481537	MC
MOL46	Allopurinol riboside	C1=NN(C2=C1C(=O)NC=N2)C3C(C(C(O3)CO)O)O	KFQUAMTWOJHPEJ-DAGMQNCNSA-N	135407110	MC
MOL47	Apigenin 7-sulfate	C1=CC(=CC=C1C2=CC(=O)C3=C(C=C(C=C3O2)OS(=O)(=O)O)O)O	UQUHXFINOFUDCC-UHFFFAOYSA-N	14016776	MC
MOL48	Apocholic Acid	CC(CCC(=O)O)C1CCC2=C3CCC4CC(CCC4(C3CC(C12C)O)C)O	XWJTYEGVQBFZHI-IMPNNSMHSA-N	101818	MC
MOL49	Brassicanal B	CC1(CSC2=C(C3=CC=CC=C3N21)C=O)O	ZIEFIDANMCIAOW-UHFFFAOYSA-N	368117	MC
MOL50	Calcitroic acid	CC(CC(=O)O)C1CCC2C1(CCCC2=CC=C3CC(CC(C3=C)O)O)C	MBLYZRMZFUWLOZ-ZTIKAOTBSA-N	9547273	MC
MOL51	Cholesterol sulfate	CC(C)CCCC(C)C1CCC2C1(CCC3C2CC=C4C3(CCC(C4)OS(=O)(=O)O)C)C	BHYOQNUELFTYRT-DPAQBDIFSA-N	65076	MC
MOL52	Daidzein	C1=CC(=CC=C1C2=COC3=C(C2=O)C=CC(=C3)O)O	ZQSIJRDFPHDXIC-UHFFFAOYSA-N	5281708	MC
MOL53	Glycolithocholic acid	CC(CCC(=O)NCC(=O)O)C1CCC2C1(CCC3C2CCC4C3(CCC(C4)O)C)C	XBSQTYHEGZTYJE-OETIFKLTSA-N	115245	MC
MOL54	Heliespirone A	CC1=CC(=O)C2(CC1=O)C(CC(O2)C(C)(C)O)C=C	MATQAMIEUDKYBO-UHFFFAOYSA-N	75231864	MC
MOL55	Hyocholic acid	CC(CCC(=O)O)C1CCC2C1(CCC3C2C(C(C4C3(CCC(C4)O)C)O)O)C	DKPMWHFRUGMUKF-KWXDGCAGSA-N	92805	MC
MOL56	Inosine	C1=NC2=C(C(=O)N1)N=CN2C3C(C(C(O3)CO)O)O	UGQMRVRMYYASKQ-KQYNXXCUSA-N	135398641	MC
MOL57	Isoformononetin	COC1=CC2=C(C=C1)C(=O)C(=CO2)C3=CC=C(C=C3)O	LNIQZRIHAMVRJA-UHFFFAOYSA-N	3764	MC
MOL58	Lignans	COC1=CC(=CC(=C1OC)OC)C2C3C(COC3=O)C(C4=CC5=C(C=C24)OCO5)O	YJGVMLPVUAXIQN-BCVBHCCTSA-N	443013	MC
MOL59	Lucidenic acid G	CC(CCC(=O)O)C1CC(C2(C1(CC(=O)C3=C2C(CC4C3(CCC(=O)C4(C)CO)C)O)C)C)O	PWSMDKBWXADYJS-HPMFNFBQSA-N	14109386	MC
MOL60	Lucidenic acid K	CC(CCC(=O)O)C1CC(=O)C2(C1(C(C(=O)C3=C2C(=O)CC4C3(CCC(=O)C4(C)C)C)O)C)C	NCGJGPSWDDQPKM-UHFFFAOYSA-N	131751879	MC
MOL61	Lucidenolactone	CC1(C2CC(C3=C(C2(CCC1=O)C)C(=O)CC4(C3(C(=O)CC4C5(CCC(=O)O5)C)C)C)O)C	NEYFZTSOEPMHGQ-UHFFFAOYSA-N	78384956	MC
MOL62	Moschamine	COC1=C(C=CC(=C1)C=CC(=O)NCCC2=CNC3=C2C=C(C=C3)O)O	WGHKJYWENWLOMY-XVNBXDOJSA-N	5969616	MC
MOL63	Porric acid A	CC1=CC(=C(C2=C1C3=C(O2)C(=CC(=C3)OC)C(=O)O)O)OC	SXRYQQFROYXBDQ-UHFFFAOYSA-N	478958	MC
MOL64	Schleicherastatin 3	CC(C)C(C)CC(C(C)C1CCC2C1(CCC3C2C(C=C4C3(CCC(C4)O)C)OC)C)O	UYEMZAOCHUCHMG-AMWVIOEASA-N	10765811	MC
MOL65	Sonchuionoside C	CC1=C(C(CC(C1O)OC2C(C(C(C(O2)CO)O)O)O)(C)C)C=CC(=O)C	BLQCWBCWZFDGBW-AATRIKPKSA-N	15628143	MC
MOL66	Stevenin	COC1=C(C=C2C(=CC(=O)OC2=C1)C3=CC(=CC=C3)O)O	MYVNFPJTNYAPDH-UHFFFAOYSA-N	5321501	MC
MOL67	Tauroursodeoxycholic acid	CC(CCC(=O)NCCS(=O)(=O)O)C1CCC2C1(CCC3C2C(CC4C3(CCC(C4)O)C)O)C	BHTRKEVKTKCXOH-LBSADWJPSA-N	9848818	MC
MOL68	Trigraecum	COC1=C(C=C2C(=C1)C(=O)C=C(O2)C3=CC=CC=C3)O	BJBKXYIIWYIZCX-UHFFFAOYSA-N	14376438	MC
