# Supplementary material for: Insights into the molecular mechanisms of Huangqi decoction on liver fibrosis via computational systems pharmacology approaches
Source: Chin Med. 2021 Jul 23;16:59. doi: 10.1186/s13020-021-00473-8 (PMC8306236; doi:10.1186/s13020-021-00473-8)
Supplement: Supplementary file 2 — Additional file 2. Table S2. Known and predicted component-target interactions. [file 13020_2021_473_MOESM2_ESM.xlsx]

## Sheet: Sheet1
Supplementary Table S2. Known and predicted component-target interactions
Compound ID	Compound Name	Target	Rank	P/K
MOL1	Glabridin	ESR1	1	Predicted
MOL1	Glabridin	ESR2	2	Predicted
MOL1	Glabridin	DHFR	3	Predicted
MOL1	Glabridin	HSP90AB1	4	Predicted
MOL1	Glabridin	ADRB2	5	Predicted
MOL1	Glabridin	HSP90AA1	6	Predicted
MOL1	Glabridin	GGPS1	7	Predicted
MOL1	Glabridin	SHBG	8	Predicted
MOL1	Glabridin	SLC6A4	9	Predicted
MOL1	Glabridin	SLC6A2	10	Predicted
MOL1	Glabridin	PPARG	11	Predicted
MOL1	Glabridin	PPARA	12	Predicted
MOL1	Glabridin	ADRB1	13	Predicted
MOL1	Glabridin	OPRM1	14	Predicted
MOL1	Glabridin	AKR1B1	15	Predicted
MOL1	Glabridin	PTGS1	16	Predicted
MOL1	Glabridin	NR3C1	17	Predicted
MOL1	Glabridin	CA2	18	Predicted
MOL1	Glabridin	ADRB3	19	Predicted
MOL1	Glabridin	DPP4	20	Predicted
MOL2	Glycyrrhizic acid	SHBG	1	Predicted
MOL2	Glycyrrhizic acid	NR3C1	2	Predicted
MOL2	Glycyrrhizic acid	GPBAR1	3	Predicted
MOL2	Glycyrrhizic acid	AR	4	Predicted
MOL2	Glycyrrhizic acid	SLC5A1	5	Predicted
MOL2	Glycyrrhizic acid	SLC5A2	6	Predicted
MOL2	Glycyrrhizic acid	PGR	7	Predicted
MOL2	Glycyrrhizic acid	ALDH2	8	Predicted
MOL2	Glycyrrhizic acid	IL2	9	Predicted
MOL2	Glycyrrhizic acid	PPARA	10	Predicted
MOL2	Glycyrrhizic acid	NR3C2	11	Predicted
MOL2	Glycyrrhizic acid	CYP19A1	12	Predicted
MOL2	Glycyrrhizic acid	HMGCR	13	Predicted
MOL2	Glycyrrhizic acid	PPARG	14	Predicted
MOL2	Glycyrrhizic acid	ESR1	15	Predicted
MOL2	Glycyrrhizic acid	GLRA2	16	Predicted
MOL2	Glycyrrhizic acid	SLC10A2	17	Predicted
MOL2	Glycyrrhizic acid	RBP4	18	Predicted
MOL2	Glycyrrhizic acid	KLF5	19	Predicted
MOL2	Glycyrrhizic acid	GLRA1	20	Predicted
MOL3	Isoastragaloside I	NR3C1	1	Predicted
MOL3	Isoastragaloside I	SHBG	2	Predicted
MOL3	Isoastragaloside I	SLC5A1	3	Predicted
MOL3	Isoastragaloside I	SLC5A2	4	Predicted
MOL3	Isoastragaloside I	ALDH2	5	Predicted
MOL3	Isoastragaloside I	IL2	6	Predicted
MOL3	Isoastragaloside I	AR	7	Predicted
MOL3	Isoastragaloside I	KLF5	8	Predicted
MOL3	Isoastragaloside I	SLC5A11	9	Predicted
MOL3	Isoastragaloside I	SLC5A4	10	Predicted
MOL3	Isoastragaloside I	HMGCR	11	Predicted
MOL3	Isoastragaloside I	VDR	12	Predicted
MOL3	Isoastragaloside I	GLRA2	13	Predicted
MOL3	Isoastragaloside I	GPBAR1	14	Predicted
MOL3	Isoastragaloside I	PGR	15	Predicted
MOL3	Isoastragaloside I	GLRA1	16	Predicted
MOL3	Isoastragaloside I	NR3C2	17	Predicted
MOL3	Isoastragaloside I	ESR1	18	Predicted
MOL3	Isoastragaloside I	OPRM1	19	Predicted
MOL3	Isoastragaloside I	GGPS1	20	Predicted
MOL4	Isoquercitrin	SLC5A1	1	Predicted
MOL4	Isoquercitrin	SLC5A2	2	Predicted
MOL4	Isoquercitrin	ALDH2	3	Predicted
MOL4	Isoquercitrin	IL2	4	Predicted
MOL4	Isoquercitrin	ESR1	5	Predicted
MOL4	Isoquercitrin	PIM1	6	Predicted
MOL4	Isoquercitrin	ALOX12	7	Predicted
MOL4	Isoquercitrin	ESR2	8	Predicted
MOL4	Isoquercitrin	SLC5A11	9	Predicted
MOL4	Isoquercitrin	SLC5A4	10	Predicted
MOL4	Isoquercitrin	CA1	11	Predicted
MOL4	Isoquercitrin	ALOX15	13	Predicted
MOL4	Isoquercitrin	ADRB2	14	Predicted
MOL4	Isoquercitrin	CA9	15	Predicted
MOL4	Isoquercitrin	TAS2R31	16	Predicted
MOL4	Isoquercitrin	NCOA3	18	Predicted
MOL4	Isoquercitrin	HSD17B3	19	Predicted
MOL4	Isoquercitrin	KLF5	20	Predicted
MOL5	Kaempferol	CYP19A1	1	Predicted
MOL5	Kaempferol	MAPK3	2	Predicted
MOL5	Kaempferol	CBR1	3	Predicted
MOL5	Kaempferol	HSD17B3	4	Predicted
MOL5	Kaempferol	ALOX12	5	Predicted
MOL5	Kaempferol	ABCC3	6	Predicted
MOL5	Kaempferol	TTR	8	Predicted
MOL5	Kaempferol	TNKS	9	Predicted
MOL5	Kaempferol	GLO1	10	Predicted
MOL5	Kaempferol	ESRRB	11	Predicted
MOL5	Kaempferol	FYN	14	Predicted
MOL5	Kaempferol	TBXAS1	15	Predicted
MOL5	Kaempferol	SHBG	16	Predicted
MOL5	Kaempferol	TNKS2	17	Predicted
MOL5	Kaempferol	ABCC2	18	Predicted
MOL5	Kaempferol	CDK6	19	Predicted
MOL5	Kaempferol	MAOA	20	Predicted
MOL6	Licochalcone A	ESR1	1	Predicted
MOL6	Licochalcone A	ESR2	2	Predicted
MOL6	Licochalcone A	RARB	3	Predicted
MOL6	Licochalcone A	DHFR	4	Predicted
MOL6	Licochalcone A	RARG	5	Predicted
MOL6	Licochalcone A	CYP19A1	6	Predicted
MOL6	Licochalcone A	AKR1B1	7	Predicted
MOL6	Licochalcone A	RARA	8	Predicted
MOL6	Licochalcone A	CA2	9	Predicted
MOL6	Licochalcone A	LSS	10	Predicted
MOL6	Licochalcone A	CA1	11	Predicted
MOL6	Licochalcone A	PIM1	12	Predicted
MOL6	Licochalcone A	ACHE	13	Predicted
MOL6	Licochalcone A	TAS2R31	14	Predicted
MOL6	Licochalcone A	HSP90AB1	15	Predicted
MOL6	Licochalcone A	MAPK14	16	Predicted
MOL6	Licochalcone A	NR3C1	17	Predicted
MOL6	Licochalcone A	THRB	18	Predicted
MOL6	Licochalcone A	PPARG	19	Predicted
MOL6	Licochalcone A	RXRA	20	Predicted
MOL7	Liquiritigenin	ESR1	1	Predicted
MOL7	Liquiritigenin	TAS2R31	2	Predicted
MOL7	Liquiritigenin	ESR2	3	Predicted
MOL7	Liquiritigenin	CYP1B1	5	Predicted
MOL7	Liquiritigenin	PPARA	6	Predicted
MOL7	Liquiritigenin	AKR1B1	7	Predicted
MOL7	Liquiritigenin	PPARG	8	Predicted
MOL7	Liquiritigenin	ADRB2	9	Predicted
MOL7	Liquiritigenin	CBR1	10	Predicted
MOL7	Liquiritigenin	PPARD	11	Predicted
MOL7	Liquiritigenin	GALR3	12	Predicted
MOL7	Liquiritigenin	CYP1A1	13	Predicted
MOL7	Liquiritigenin	ACHE	14	Predicted
MOL7	Liquiritigenin	CA2	15	Predicted
MOL7	Liquiritigenin	SHBG	16	Predicted
MOL7	Liquiritigenin	HSD17B1	17	Predicted
MOL7	Liquiritigenin	SLC6A2	18	Predicted
MOL7	Liquiritigenin	MAPK14	19	Predicted
MOL7	Liquiritigenin	ADRB1	20	Predicted
MOL8	Ononin	SLC5A1	1	Predicted
MOL8	Ononin	SLC5A2	2	Predicted
MOL8	Ononin	ALDH2	3	Predicted
MOL8	Ononin	SLC5A11	5	Predicted
MOL8	Ononin	SLC5A4	6	Predicted
MOL8	Ononin	CA1	7	Predicted
MOL8	Ononin	ESR1	8	Predicted
MOL8	Ononin	CA12	9	Predicted
MOL8	Ononin	NCOA3	10	Predicted
MOL8	Ononin	KLF5	11	Predicted
MOL8	Ononin	OGA	12	Predicted
MOL8	Ononin	CA9	13	Predicted
MOL8	Ononin	ESR2	14	Predicted
MOL8	Ononin	ADA	15	Predicted
MOL8	Ononin	ADK	16	Predicted
MOL8	Ononin	NR3C1	17	Predicted
MOL8	Ononin	CA2	18	Predicted
MOL8	Ononin	ADRB2	19	Predicted
MOL8	Ononin	SHBG	20	Predicted
MOL9	Rutin	KLF5	1	Predicted
MOL9	Rutin	SLC5A1	2	Predicted
MOL9	Rutin	SLC5A2	3	Predicted
MOL9	Rutin	ALDH2	4	Predicted
MOL9	Rutin	IL2	5	Predicted
MOL9	Rutin	STAT3	6	Predicted
MOL9	Rutin	ESR1	7	Predicted
MOL9	Rutin	PIM1	8	Predicted
MOL9	Rutin	ALOX12	9	Predicted
MOL9	Rutin	ESR2	10	Predicted
MOL9	Rutin	CA1	11	Predicted
MOL9	Rutin	ADRB2	12	Predicted
MOL9	Rutin	ALOX15	13	Predicted
MOL9	Rutin	CA12	14	Predicted
MOL9	Rutin	TAS2R31	15	Predicted
MOL9	Rutin	AKR1B1	16	Predicted
MOL9	Rutin	SLC5A11	17	Predicted
MOL9	Rutin	SLC5A4	18	Predicted
MOL9	Rutin	CA9	19	Predicted
MOL9	Rutin	HSD17B3	20	Predicted
MOL10	Calycosin	ESR1	1	Predicted
MOL10	Calycosin	ESR2	2	Predicted
MOL10	Calycosin	DHFR	3	Predicted
MOL10	Calycosin	HSP90AB1	4	Predicted
MOL10	Calycosin	ADRB2	5	Predicted
MOL10	Calycosin	PTGS1	6	Predicted
MOL10	Calycosin	HSP90AA1	7	Predicted
MOL10	Calycosin	PTGS2	8	Predicted
MOL10	Calycosin	CA2	9	Predicted
MOL10	Calycosin	CA1	10	Predicted
MOL10	Calycosin	CYP19A1	11	Predicted
MOL10	Calycosin	AKR1B1	12	Predicted
MOL10	Calycosin	NOS2	13	Predicted
MOL10	Calycosin	ACHE	14	Predicted
MOL10	Calycosin	CA12	15	Predicted
MOL10	Calycosin	ADRB3	16	Predicted
MOL10	Calycosin	MAPK14	17	Predicted
MOL10	Calycosin	EDNRB	18	Predicted
MOL10	Calycosin	CBR1	19	Predicted
MOL10	Calycosin	OPRM1	20	Predicted
MOL11	Glycyrrhetinic acid	SHBG	1	Predicted
MOL11	Glycyrrhetinic acid	NR3C1	2	Predicted
MOL11	Glycyrrhetinic acid	GPBAR1	3	Predicted
MOL11	Glycyrrhetinic acid	AR	4	Predicted
MOL11	Glycyrrhetinic acid	PGR	5	Predicted
MOL11	Glycyrrhetinic acid	CYP19A1	6	Predicted
MOL11	Glycyrrhetinic acid	NR3C2	7	Predicted
MOL11	Glycyrrhetinic acid	HMGCR	8	Predicted
MOL11	Glycyrrhetinic acid	SLC10A2	9	Predicted
MOL11	Glycyrrhetinic acid	RBP4	10	Predicted
MOL11	Glycyrrhetinic acid	ESR1	11	Predicted
MOL11	Glycyrrhetinic acid	VDR	12	Predicted
MOL11	Glycyrrhetinic acid	OPRM1	13	Predicted
MOL11	Glycyrrhetinic acid	ESR2	14	Predicted
MOL11	Glycyrrhetinic acid	RORC	16	Predicted
MOL11	Glycyrrhetinic acid	PPARA	17	Predicted
MOL11	Glycyrrhetinic acid	GLRA2	18	Predicted
MOL11	Glycyrrhetinic acid	OPRK1	19	Predicted
MOL11	Glycyrrhetinic acid	SLC6A4	20	Predicted
MOL12	Astragalin	SLC5A1	1	Predicted
MOL12	Astragalin	SLC5A2	2	Predicted
MOL12	Astragalin	ALDH2	3	Predicted
MOL12	Astragalin	IL2	4	Predicted
MOL12	Astragalin	ESR1	5	Predicted
MOL12	Astragalin	CA1	6	Predicted
MOL12	Astragalin	ESR2	7	Predicted
MOL12	Astragalin	SLC5A11	8	Predicted
MOL12	Astragalin	SLC5A4	9	Predicted
MOL12	Astragalin	PIM1	10	Predicted
MOL12	Astragalin	TAS2R31	12	Predicted
MOL12	Astragalin	CA9	13	Predicted
MOL12	Astragalin	AKR1B1	14	Predicted
MOL12	Astragalin	NCOA3	15	Predicted
MOL12	Astragalin	KLF5	16	Predicted
MOL12	Astragalin	ALOX15	17	Predicted
MOL12	Astragalin	OGA	18	Predicted
MOL12	Astragalin	HSD17B3	19	Predicted
MOL12	Astragalin	ALOX12	20	Predicted
MOL13	Formononetin	HSP90AB1	2	Predicted
MOL13	Formononetin	ESR2	3	Predicted
MOL13	Formononetin	CA2	4	Predicted
MOL13	Formononetin	HSP90AA1	5	Predicted
MOL13	Formononetin	CA1	6	Predicted
MOL13	Formononetin	DHFR	7	Predicted
MOL13	Formononetin	PDE10A	8	Predicted
MOL13	Formononetin	PTGS1	9	Predicted
MOL13	Formononetin	ADRB2	10	Predicted
MOL13	Formononetin	AKR1B1	11	Predicted
MOL13	Formononetin	MAPK14	12	Predicted
MOL13	Formononetin	PTGS2	13	Predicted
MOL13	Formononetin	PPARG	14	Predicted
MOL13	Formononetin	MAOB	15	Predicted
MOL13	Formononetin	PPARA	16	Predicted
MOL13	Formononetin	CYP19A1	17	Predicted
MOL13	Formononetin	ADRB1	18	Predicted
MOL13	Formononetin	ACHE	19	Predicted
MOL13	Formononetin	ADRB3	20	Predicted
MOL14	Genistein	GPER1	1	Predicted
MOL14	Genistein	SI	2	Predicted
MOL14	Genistein	SHBG	3	Predicted
MOL14	Genistein	CYP1B1	4	Predicted
MOL14	Genistein	GAA	6	Predicted
MOL14	Genistein	AGTR2	7	Predicted
MOL14	Genistein	CYP1A1	8	Predicted
MOL14	Genistein	ABCC1	9	Predicted
MOL14	Genistein	ADORA2B	10	Predicted
MOL14	Genistein	CYP2C8	11	Predicted
MOL14	Genistein	SLC22A3	12	Predicted
MOL14	Genistein	SLC6A4	13	Predicted
MOL14	Genistein	HTR2B	14	Predicted
MOL14	Genistein	ADORA1	15	Predicted
MOL14	Genistein	SLC22A1	16	Predicted
MOL14	Genistein	CYP1A2	17	Predicted
MOL14	Genistein	CYP19A1	19	Predicted
MOL14	Genistein	NOX4	20	Predicted
MOL15	Isoliquiritigenin	TAS2R31	4	Predicted
MOL15	Isoliquiritigenin	PIM1	6	Predicted
MOL15	Isoliquiritigenin	CA1	7	Predicted
MOL15	Isoliquiritigenin	HSP90AA1	8	Predicted
MOL15	Isoliquiritigenin	HSP90AB1	9	Predicted
MOL15	Isoliquiritigenin	CYP1B1	10	Predicted
MOL15	Isoliquiritigenin	CA2	11	Predicted
MOL15	Isoliquiritigenin	CBR1	12	Predicted
MOL15	Isoliquiritigenin	CA12	13	Predicted
MOL15	Isoliquiritigenin	ACHE	14	Predicted
MOL15	Isoliquiritigenin	CYP1A1	15	Predicted
MOL15	Isoliquiritigenin	MAPK14	16	Predicted
MOL15	Isoliquiritigenin	NR3C1	17	Predicted
MOL15	Isoliquiritigenin	INMT	18	Predicted
MOL15	Isoliquiritigenin	PPARG	19	Predicted
MOL15	Isoliquiritigenin	ADRB2	20	Predicted
MOL16	Isoliquiritin	SLC5A1	1	Predicted
MOL16	Isoliquiritin	SLC5A2	2	Predicted
MOL16	Isoliquiritin	ALDH2	3	Predicted
MOL16	Isoliquiritin	IL2	4	Predicted
MOL16	Isoliquiritin	ESR1	5	Predicted
MOL16	Isoliquiritin	ESR2	6	Predicted
MOL16	Isoliquiritin	AKR1B1	7	Known
MOL16	Isoliquiritin	CA1	8	Predicted
MOL16	Isoliquiritin	SLC5A11	9	Predicted
MOL16	Isoliquiritin	SLC5A4	10	Predicted
MOL16	Isoliquiritin	CA12	11	Predicted
MOL16	Isoliquiritin	NR3C1	12	Predicted
MOL16	Isoliquiritin	NCOA3	13	Predicted
MOL16	Isoliquiritin	CA9	14	Predicted
MOL16	Isoliquiritin	TAS2R31	15	Predicted
MOL16	Isoliquiritin	KLF5	16	Predicted
MOL16	Isoliquiritin	OGA	17	Predicted
MOL16	Isoliquiritin	CYP19A1	18	Predicted
MOL16	Isoliquiritin	ADA	19	Predicted
MOL16	Isoliquiritin	PPARA	20	Predicted
MOL17	Liquiritin	SLC5A1	1	Predicted
MOL17	Liquiritin	SLC5A2	2	Predicted
MOL17	Liquiritin	ALDH2	3	Predicted
MOL17	Liquiritin	IL2	4	Predicted
MOL17	Liquiritin	ESR1	5	Predicted
MOL17	Liquiritin	TAS2R31	6	Predicted
MOL17	Liquiritin	SLC5A11	7	Predicted
MOL17	Liquiritin	SLC5A4	8	Predicted
MOL17	Liquiritin	ESR2	9	Predicted
MOL17	Liquiritin	CA1	10	Predicted
MOL17	Liquiritin	PPARA	11	Predicted
MOL17	Liquiritin	CYP19A1	12	Predicted
MOL17	Liquiritin	PPARG	13	Predicted
MOL17	Liquiritin	NCOA3	14	Predicted
MOL17	Liquiritin	CA12	15	Predicted
MOL17	Liquiritin	KLF5	16	Predicted
MOL17	Liquiritin	OGA	17	Predicted
MOL17	Liquiritin	ADA	18	Predicted
MOL17	Liquiritin	ADRB2	19	Predicted
MOL17	Liquiritin	SHBG	20	Predicted
MOL18	(S)-[8]-Gingerol	GGPS1	1	Predicted
MOL18	(S)-[8]-Gingerol	SHBG	2	Predicted
MOL18	(S)-[8]-Gingerol	FDPS	3	Predicted
MOL18	(S)-[8]-Gingerol	NR3C1	4	Predicted
MOL18	(S)-[8]-Gingerol	PPARA	5	Predicted
MOL18	(S)-[8]-Gingerol	ESR1	6	Predicted
MOL18	(S)-[8]-Gingerol	ESR2	7	Predicted
MOL18	(S)-[8]-Gingerol	ADRB2	8	Predicted
MOL18	(S)-[8]-Gingerol	OPRM1	9	Predicted
MOL18	(S)-[8]-Gingerol	PPARD	10	Predicted
MOL18	(S)-[8]-Gingerol	CYP19A1	11	Predicted
MOL18	(S)-[8]-Gingerol	ADA	12	Predicted
MOL18	(S)-[8]-Gingerol	HMGCR	13	Predicted
MOL18	(S)-[8]-Gingerol	OPRD1	14	Predicted
MOL18	(S)-[8]-Gingerol	PPARG	15	Predicted
MOL18	(S)-[8]-Gingerol	FABP3	16	Predicted
MOL18	(S)-[8]-Gingerol	LSS	17	Predicted
MOL18	(S)-[8]-Gingerol	OPRK1	18	Predicted
MOL18	(S)-[8]-Gingerol	ADRB1	19	Predicted
MOL18	(S)-[8]-Gingerol	GPBAR1	20	Predicted
MOL19	Desmethoxymatteucinol	TAS2R31	1	Predicted
MOL19	Desmethoxymatteucinol	ESR1	2	Predicted
MOL19	Desmethoxymatteucinol	CYP19A1	3	Predicted
MOL19	Desmethoxymatteucinol	CYP1B1	4	Predicted
MOL19	Desmethoxymatteucinol	ESR2	5	Predicted
MOL19	Desmethoxymatteucinol	PLAU	6	Predicted
MOL19	Desmethoxymatteucinol	PPARG	7	Predicted
MOL19	Desmethoxymatteucinol	TTR	8	Predicted
MOL19	Desmethoxymatteucinol	ADRB2	9	Predicted
MOL19	Desmethoxymatteucinol	PPARA	10	Predicted
MOL19	Desmethoxymatteucinol	AKR1B1	11	Predicted
MOL19	Desmethoxymatteucinol	CYP1A1	12	Predicted
MOL19	Desmethoxymatteucinol	CBR1	13	Predicted
MOL19	Desmethoxymatteucinol	PPARD	14	Predicted
MOL19	Desmethoxymatteucinol	PIM1	15	Predicted
MOL19	Desmethoxymatteucinol	ADRB1	16	Predicted
MOL19	Desmethoxymatteucinol	SLC6A3	17	Predicted
MOL19	Desmethoxymatteucinol	SLC6A2	18	Predicted
MOL19	Desmethoxymatteucinol	MAPK14	19	Predicted
MOL19	Desmethoxymatteucinol	ABCC1	20	Predicted
MOL20	[6]-Gingerdiol 5-acetate	GGPS1	1	Predicted
MOL20	[6]-Gingerdiol 5-acetate	FDPS	2	Predicted
MOL20	[6]-Gingerdiol 5-acetate	HMGCR	3	Predicted
MOL20	[6]-Gingerdiol 5-acetate	NR3C1	4	Predicted
MOL20	[6]-Gingerdiol 5-acetate	ESR1	5	Predicted
MOL20	[6]-Gingerdiol 5-acetate	ADRB2	6	Predicted
MOL20	[6]-Gingerdiol 5-acetate	ESR2	7	Predicted
MOL20	[6]-Gingerdiol 5-acetate	SHBG	8	Predicted
MOL20	[6]-Gingerdiol 5-acetate	PPARA	9	Predicted
MOL20	[6]-Gingerdiol 5-acetate	OPRM1	10	Predicted
MOL20	[6]-Gingerdiol 5-acetate	ADA	11	Predicted
MOL20	[6]-Gingerdiol 5-acetate	ADRB1	12	Predicted
MOL20	[6]-Gingerdiol 5-acetate	DHFR	13	Predicted
MOL20	[6]-Gingerdiol 5-acetate	ADRB3	14	Predicted
MOL20	[6]-Gingerdiol 5-acetate	KCNH2	15	Predicted
MOL20	[6]-Gingerdiol 5-acetate	SLC6A3	16	Predicted
MOL20	[6]-Gingerdiol 5-acetate	OPRK1	17	Predicted
MOL20	[6]-Gingerdiol 5-acetate	SLC6A2	18	Predicted
MOL20	[6]-Gingerdiol 5-acetate	SLC6A4	19	Predicted
MOL20	[6]-Gingerdiol 5-acetate	PPARG	20	Predicted
MOL21	1-(9H-Pyrido[3,4-b]indol-1-yl)-1,4-butanediol	TK1	1	Predicted
MOL21	1-(9H-Pyrido[3,4-b]indol-1-yl)-1,4-butanediol	CHEK1	2	Predicted
MOL21	1-(9H-Pyrido[3,4-b]indol-1-yl)-1,4-butanediol	ADA	3	Predicted
MOL21	1-(9H-Pyrido[3,4-b]indol-1-yl)-1,4-butanediol	WEE1	4	Predicted
MOL21	1-(9H-Pyrido[3,4-b]indol-1-yl)-1,4-butanediol	GLI1	5	Predicted
MOL21	1-(9H-Pyrido[3,4-b]indol-1-yl)-1,4-butanediol	GLI2	6	Predicted
MOL21	1-(9H-Pyrido[3,4-b]indol-1-yl)-1,4-butanediol	F10	7	Predicted
MOL21	1-(9H-Pyrido[3,4-b]indol-1-yl)-1,4-butanediol	ESR1	8	Predicted
MOL21	1-(9H-Pyrido[3,4-b]indol-1-yl)-1,4-butanediol	F2	9	Predicted
MOL21	1-(9H-Pyrido[3,4-b]indol-1-yl)-1,4-butanediol	CDK1	10	Predicted
MOL21	1-(9H-Pyrido[3,4-b]indol-1-yl)-1,4-butanediol	ADRB2	11	Predicted
MOL21	1-(9H-Pyrido[3,4-b]indol-1-yl)-1,4-butanediol	ESR2	12	Predicted
MOL21	1-(9H-Pyrido[3,4-b]indol-1-yl)-1,4-butanediol	FDPS	13	Predicted
MOL21	1-(9H-Pyrido[3,4-b]indol-1-yl)-1,4-butanediol	PLK1	14	Predicted
MOL21	1-(9H-Pyrido[3,4-b]indol-1-yl)-1,4-butanediol	PRSS1	15	Predicted
MOL21	1-(9H-Pyrido[3,4-b]indol-1-yl)-1,4-butanediol	GGPS1	16	Predicted
MOL21	1-(9H-Pyrido[3,4-b]indol-1-yl)-1,4-butanediol	ADRB1	17	Predicted
MOL21	1-(9H-Pyrido[3,4-b]indol-1-yl)-1,4-butanediol	PTGS2	18	Predicted
MOL21	1-(9H-Pyrido[3,4-b]indol-1-yl)-1,4-butanediol	SLC6A4	19	Predicted
MOL21	1-(9H-Pyrido[3,4-b]indol-1-yl)-1,4-butanediol	BACE1	20	Predicted
MOL22	1,5-Dihydroxy-2-methoxy-6-methylanthraquinone	SERPINE1	1	Predicted
MOL22	1,5-Dihydroxy-2-methoxy-6-methylanthraquinone	PTP4A3	2	Predicted
MOL22	1,5-Dihydroxy-2-methoxy-6-methylanthraquinone	CSNK2A1	3	Predicted
MOL22	1,5-Dihydroxy-2-methoxy-6-methylanthraquinone	COMT	4	Predicted
MOL22	1,5-Dihydroxy-2-methoxy-6-methylanthraquinone	ESR1	5	Predicted
MOL22	1,5-Dihydroxy-2-methoxy-6-methylanthraquinone	ESR2	6	Predicted
MOL22	1,5-Dihydroxy-2-methoxy-6-methylanthraquinone	YWHAG	7	Predicted
MOL22	1,5-Dihydroxy-2-methoxy-6-methylanthraquinone	DHFR	8	Predicted
MOL22	1,5-Dihydroxy-2-methoxy-6-methylanthraquinone	ACHE	9	Predicted
MOL22	1,5-Dihydroxy-2-methoxy-6-methylanthraquinone	RARB	10	Predicted
MOL22	1,5-Dihydroxy-2-methoxy-6-methylanthraquinone	LSS	11	Predicted
MOL22	1,5-Dihydroxy-2-methoxy-6-methylanthraquinone	RARG	12	Predicted
MOL22	1,5-Dihydroxy-2-methoxy-6-methylanthraquinone	NR5A1	13	Predicted
MOL22	1,5-Dihydroxy-2-methoxy-6-methylanthraquinone	MAPK14	14	Predicted
MOL22	1,5-Dihydroxy-2-methoxy-6-methylanthraquinone	HSP90AA1	15	Predicted
MOL22	1,5-Dihydroxy-2-methoxy-6-methylanthraquinone	PARP1	16	Predicted
MOL22	1,5-Dihydroxy-2-methoxy-6-methylanthraquinone	CA2	17	Predicted
MOL22	1,5-Dihydroxy-2-methoxy-6-methylanthraquinone	RARA	18	Predicted
MOL22	1,5-Dihydroxy-2-methoxy-6-methylanthraquinone	PPARG	19	Predicted
MOL22	1,5-Dihydroxy-2-methoxy-6-methylanthraquinone	PIM1	20	Predicted
MOL23	11'-Carboxy-gamma-tocotrienol	SHBG	1	Predicted
MOL23	11'-Carboxy-gamma-tocotrienol	PTGS1	2	Predicted
MOL23	11'-Carboxy-gamma-tocotrienol	NR3C1	3	Predicted
MOL23	11'-Carboxy-gamma-tocotrienol	ESR1	4	Predicted
MOL23	11'-Carboxy-gamma-tocotrienol	PPARA	5	Predicted
MOL23	11'-Carboxy-gamma-tocotrienol	DHFR	6	Predicted
MOL23	11'-Carboxy-gamma-tocotrienol	HMGCR	7	Predicted
MOL23	11'-Carboxy-gamma-tocotrienol	ESR2	8	Predicted
MOL23	11'-Carboxy-gamma-tocotrienol	PPARG	9	Predicted
MOL23	11'-Carboxy-gamma-tocotrienol	PTGS2	10	Predicted
MOL23	11'-Carboxy-gamma-tocotrienol	ACHE	11	Predicted
MOL23	11'-Carboxy-gamma-tocotrienol	RARB	12	Predicted
MOL23	11'-Carboxy-gamma-tocotrienol	AKR1B1	13	Predicted
MOL23	11'-Carboxy-gamma-tocotrienol	PPARD	14	Predicted
MOL23	11'-Carboxy-gamma-tocotrienol	RARG	15	Predicted
MOL23	11'-Carboxy-gamma-tocotrienol	AR	16	Predicted
MOL23	11'-Carboxy-gamma-tocotrienol	OPRM1	17	Predicted
MOL23	11'-Carboxy-gamma-tocotrienol	RARA	18	Predicted
MOL23	11'-Carboxy-gamma-tocotrienol	SLC6A4	19	Predicted
MOL23	11'-Carboxy-gamma-tocotrienol	DPP4	20	Predicted
MOL24	12-Oxo-2,3-dinor-10,15-phytodienoic acid	NR3C1	1	Predicted
MOL24	12-Oxo-2,3-dinor-10,15-phytodienoic acid	PPARA	2	Predicted
MOL24	12-Oxo-2,3-dinor-10,15-phytodienoic acid	SHBG	3	Predicted
MOL24	12-Oxo-2,3-dinor-10,15-phytodienoic acid	PPARD	4	Predicted
MOL24	12-Oxo-2,3-dinor-10,15-phytodienoic acid	GPR132	5	Predicted
MOL24	12-Oxo-2,3-dinor-10,15-phytodienoic acid	TLR2	6	Predicted
MOL24	12-Oxo-2,3-dinor-10,15-phytodienoic acid	OXER1	7	Predicted
MOL24	12-Oxo-2,3-dinor-10,15-phytodienoic acid	FABP3	8	Predicted
MOL24	12-Oxo-2,3-dinor-10,15-phytodienoic acid	HMGCR	9	Predicted
MOL24	12-Oxo-2,3-dinor-10,15-phytodienoic acid	SAE1	10	Predicted
MOL24	12-Oxo-2,3-dinor-10,15-phytodienoic acid	GGPS1	11	Predicted
MOL24	12-Oxo-2,3-dinor-10,15-phytodienoic acid	IDE	12	Predicted
MOL24	12-Oxo-2,3-dinor-10,15-phytodienoic acid	PTGS1	13	Predicted
MOL24	12-Oxo-2,3-dinor-10,15-phytodienoic acid	PPARG	14	Predicted
MOL24	12-Oxo-2,3-dinor-10,15-phytodienoic acid	AR	15	Predicted
MOL24	12-Oxo-2,3-dinor-10,15-phytodienoic acid	GPBAR1	16	Predicted
MOL24	12-Oxo-2,3-dinor-10,15-phytodienoic acid	SLC22A6	17	Predicted
MOL24	12-Oxo-2,3-dinor-10,15-phytodienoic acid	CYP19A1	18	Predicted
MOL24	12-Oxo-2,3-dinor-10,15-phytodienoic acid	FABP5	19	Predicted
MOL24	12-Oxo-2,3-dinor-10,15-phytodienoic acid	PGR	20	Predicted
MOL25	Isotretinoin	SHBG	1	Predicted
MOL25	Isotretinoin	RBP4	2	Predicted
MOL25	Isotretinoin	NR3C1	3	Predicted
MOL25	Isotretinoin	VDR	4	Predicted
MOL25	Isotretinoin	AR	5	Predicted
MOL25	Isotretinoin	GGPS1	6	Predicted
MOL25	Isotretinoin	PGR	7	Predicted
MOL25	Isotretinoin	HMGCR	8	Predicted
MOL25	Isotretinoin	CYP19A1	10	Predicted
MOL25	Isotretinoin	ACHE	11	Predicted
MOL25	Isotretinoin	INMT	12	Predicted
MOL25	Isotretinoin	ESR2	13	Predicted
MOL25	Isotretinoin	PTGS1	14	Predicted
MOL25	Isotretinoin	FDPS	15	Predicted
MOL25	Isotretinoin	OPRM1	16	Predicted
MOL25	Isotretinoin	GPBAR1	17	Predicted
MOL25	Isotretinoin	RARB	18	Predicted
MOL25	Isotretinoin	MAPK14	19	Predicted
MOL25	Isotretinoin	PTGS2	20	Predicted
MOL26	1-Methyl-3-(2-thiazolyl)-1H-indole	METAP1	1	Predicted
MOL26	1-Methyl-3-(2-thiazolyl)-1H-indole	GCK	2	Predicted
MOL26	1-Methyl-3-(2-thiazolyl)-1H-indole	PDPK1	3	Predicted
MOL26	1-Methyl-3-(2-thiazolyl)-1H-indole	ESRRA	4	Predicted
MOL26	1-Methyl-3-(2-thiazolyl)-1H-indole	AKR1B1	5	Predicted
MOL26	1-Methyl-3-(2-thiazolyl)-1H-indole	CAMK2D	6	Predicted
MOL26	1-Methyl-3-(2-thiazolyl)-1H-indole	CDK2	7	Predicted
MOL26	1-Methyl-3-(2-thiazolyl)-1H-indole	CDK1	8	Predicted
MOL26	1-Methyl-3-(2-thiazolyl)-1H-indole	PIM1	9	Predicted
MOL26	1-Methyl-3-(2-thiazolyl)-1H-indole	RELA	10	Predicted
MOL26	1-Methyl-3-(2-thiazolyl)-1H-indole	ACHE	11	Predicted
MOL26	1-Methyl-3-(2-thiazolyl)-1H-indole	HPGDS	12	Predicted
MOL26	1-Methyl-3-(2-thiazolyl)-1H-indole	ADA	13	Predicted
MOL26	1-Methyl-3-(2-thiazolyl)-1H-indole	CDK4	14	Predicted
MOL26	1-Methyl-3-(2-thiazolyl)-1H-indole	PRKCI	15	Predicted
MOL26	1-Methyl-3-(2-thiazolyl)-1H-indole	FBP2	16	Predicted
MOL26	1-Methyl-3-(2-thiazolyl)-1H-indole	MMP7	17	Predicted
MOL26	1-Methyl-3-(2-thiazolyl)-1H-indole	AGTR1	18	Predicted
MOL26	1-Methyl-3-(2-thiazolyl)-1H-indole	MAPK14	19	Predicted
MOL26	1-Methyl-3-(2-thiazolyl)-1H-indole	CCKAR	20	Predicted
MOL27	2,3-Secoporrigenin	NR3C1	1	Predicted
MOL27	2,3-Secoporrigenin	SHBG	2	Predicted
MOL27	2,3-Secoporrigenin	HMGCR	3	Predicted
MOL27	2,3-Secoporrigenin	GLRA2	4	Predicted
MOL27	2,3-Secoporrigenin	GLRA1	5	Predicted
MOL27	2,3-Secoporrigenin	GPBAR1	6	Predicted
MOL27	2,3-Secoporrigenin	NR3C2	7	Predicted
MOL27	2,3-Secoporrigenin	AR	8	Predicted
MOL27	2,3-Secoporrigenin	PGR	9	Predicted
MOL27	2,3-Secoporrigenin	SLC10A2	10	Predicted
MOL27	2,3-Secoporrigenin	SLCO1B1	11	Predicted
MOL27	2,3-Secoporrigenin	ESR1	12	Predicted
MOL27	2,3-Secoporrigenin	OPRM1	13	Predicted
MOL27	2,3-Secoporrigenin	SLC6A4	14	Predicted
MOL27	2,3-Secoporrigenin	CHRM1	15	Predicted
MOL27	2,3-Secoporrigenin	MIF	16	Predicted
MOL27	2,3-Secoporrigenin	SLC6A2	17	Predicted
MOL27	2,3-Secoporrigenin	PTGS1	18	Predicted
MOL27	2,3-Secoporrigenin	PPARA	19	Predicted
MOL27	2,3-Secoporrigenin	ESR2	20	Predicted
MOL28	22-Acetylpriverogenin B	NR3C1	1	Predicted
MOL28	22-Acetylpriverogenin B	SHBG	2	Predicted
MOL28	22-Acetylpriverogenin B	AR	3	Predicted
MOL28	22-Acetylpriverogenin B	HMGCR	4	Predicted
MOL28	22-Acetylpriverogenin B	GPBAR1	5	Predicted
MOL28	22-Acetylpriverogenin B	PGR	6	Predicted
MOL28	22-Acetylpriverogenin B	NR3C2	7	Predicted
MOL28	22-Acetylpriverogenin B	OPRM1	8	Predicted
MOL28	22-Acetylpriverogenin B	ESR1	9	Predicted
MOL28	22-Acetylpriverogenin B	GLRA2	10	Predicted
MOL28	22-Acetylpriverogenin B	OPRK1	11	Predicted
MOL28	22-Acetylpriverogenin B	SLC6A4	12	Predicted
MOL28	22-Acetylpriverogenin B	SLCO1B1	13	Predicted
MOL28	22-Acetylpriverogenin B	OPRD1	14	Predicted
MOL28	22-Acetylpriverogenin B	GLRA1	15	Predicted
MOL28	22-Acetylpriverogenin B	SLC6A2	16	Predicted
MOL28	22-Acetylpriverogenin B	SLC10A2	17	Predicted
MOL28	22-Acetylpriverogenin B	VDR	18	Predicted
MOL28	22-Acetylpriverogenin B	NR0B1	19	Predicted
MOL28	22-Acetylpriverogenin B	CHRM1	20	Predicted
MOL29	3-(3,4-Dihydroxyphenyl)lactic acid	PPARA	1	Predicted
MOL29	3-(3,4-Dihydroxyphenyl)lactic acid	PPARG	2	Predicted
MOL29	3-(3,4-Dihydroxyphenyl)lactic acid	ADRB2	3	Predicted
MOL29	3-(3,4-Dihydroxyphenyl)lactic acid	ESR1	4	Predicted
MOL29	3-(3,4-Dihydroxyphenyl)lactic acid	PPARD	5	Predicted
MOL29	3-(3,4-Dihydroxyphenyl)lactic acid	ESR2	6	Predicted
MOL29	3-(3,4-Dihydroxyphenyl)lactic acid	PTGS1	7	Predicted
MOL29	3-(3,4-Dihydroxyphenyl)lactic acid	ADRB3	8	Predicted
MOL29	3-(3,4-Dihydroxyphenyl)lactic acid	CTH	9	Predicted
MOL29	3-(3,4-Dihydroxyphenyl)lactic acid	PTGS2	10	Predicted
MOL29	3-(3,4-Dihydroxyphenyl)lactic acid	PTPN1	11	Predicted
MOL29	3-(3,4-Dihydroxyphenyl)lactic acid	ADRB1	12	Predicted
MOL29	3-(3,4-Dihydroxyphenyl)lactic acid	TH	13	Predicted
MOL29	3-(3,4-Dihydroxyphenyl)lactic acid	CPA1	14	Predicted
MOL29	3-(3,4-Dihydroxyphenyl)lactic acid	AKR1B1	15	Predicted
MOL29	3-(3,4-Dihydroxyphenyl)lactic acid	SHBG	16	Predicted
MOL29	3-(3,4-Dihydroxyphenyl)lactic acid	PSIP1	17	Predicted
MOL29	3-(3,4-Dihydroxyphenyl)lactic acid	OPRM1	18	Predicted
MOL29	3-(3,4-Dihydroxyphenyl)lactic acid	CPA3	19	Predicted
MOL29	3-(3,4-Dihydroxyphenyl)lactic acid	GGPS1	20	Predicted
MOL30	3-(4-Hydroxybenzoyl)epicatechin	ESR1	1	Predicted
MOL30	3-(4-Hydroxybenzoyl)epicatechin	ESR2	2	Predicted
MOL30	3-(4-Hydroxybenzoyl)epicatechin	CA1	3	Predicted
MOL30	3-(4-Hydroxybenzoyl)epicatechin	ADRB2	4	Predicted
MOL30	3-(4-Hydroxybenzoyl)epicatechin	CA2	5	Predicted
MOL30	3-(4-Hydroxybenzoyl)epicatechin	ADRB3	6	Predicted
MOL30	3-(4-Hydroxybenzoyl)epicatechin	CA12	7	Predicted
MOL30	3-(4-Hydroxybenzoyl)epicatechin	TAS2R31	8	Predicted
MOL30	3-(4-Hydroxybenzoyl)epicatechin	DHFR	9	Predicted
MOL30	3-(4-Hydroxybenzoyl)epicatechin	PPARG	10	Predicted
MOL30	3-(4-Hydroxybenzoyl)epicatechin	ADRB1	11	Predicted
MOL30	3-(4-Hydroxybenzoyl)epicatechin	PTGS2	12	Predicted
MOL30	3-(4-Hydroxybenzoyl)epicatechin	PPARA	13	Predicted
MOL30	3-(4-Hydroxybenzoyl)epicatechin	CYP19A1	14	Predicted
MOL30	3-(4-Hydroxybenzoyl)epicatechin	CA9	15	Predicted
MOL30	3-(4-Hydroxybenzoyl)epicatechin	ACHE	16	Predicted
MOL30	3-(4-Hydroxybenzoyl)epicatechin	PTGS1	17	Predicted
MOL30	3-(4-Hydroxybenzoyl)epicatechin	HSP90AB1	18	Predicted
MOL30	3-(4-Hydroxybenzoyl)epicatechin	CYP1B1	19	Predicted
MOL30	3-(4-Hydroxybenzoyl)epicatechin	OPRM1	20	Predicted
MOL31	3,4-Dihydroxycinnamoyl-(Z)-2-(3,4-dihydroxyphenyl)ethenol	CA1	1	Predicted
MOL31	3,4-Dihydroxycinnamoyl-(Z)-2-(3,4-dihydroxyphenyl)ethenol	CA2	2	Predicted
MOL31	3,4-Dihydroxycinnamoyl-(Z)-2-(3,4-dihydroxyphenyl)ethenol	INMT	3	Predicted
MOL31	3,4-Dihydroxycinnamoyl-(Z)-2-(3,4-dihydroxyphenyl)ethenol	ESR1	4	Predicted
MOL31	3,4-Dihydroxycinnamoyl-(Z)-2-(3,4-dihydroxyphenyl)ethenol	ESR2	5	Predicted
MOL31	3,4-Dihydroxycinnamoyl-(Z)-2-(3,4-dihydroxyphenyl)ethenol	NR0B1	6	Predicted
MOL31	3,4-Dihydroxycinnamoyl-(Z)-2-(3,4-dihydroxyphenyl)ethenol	ADRB2	7	Predicted
MOL31	3,4-Dihydroxycinnamoyl-(Z)-2-(3,4-dihydroxyphenyl)ethenol	PYGL	8	Predicted
MOL31	3,4-Dihydroxycinnamoyl-(Z)-2-(3,4-dihydroxyphenyl)ethenol	MIF	9	Predicted
MOL31	3,4-Dihydroxycinnamoyl-(Z)-2-(3,4-dihydroxyphenyl)ethenol	CA12	10	Predicted
MOL31	3,4-Dihydroxycinnamoyl-(Z)-2-(3,4-dihydroxyphenyl)ethenol	NR3C1	11	Predicted
MOL31	3,4-Dihydroxycinnamoyl-(Z)-2-(3,4-dihydroxyphenyl)ethenol	PTPN1	12	Predicted
MOL31	3,4-Dihydroxycinnamoyl-(Z)-2-(3,4-dihydroxyphenyl)ethenol	NR1H4	13	Predicted
MOL31	3,4-Dihydroxycinnamoyl-(Z)-2-(3,4-dihydroxyphenyl)ethenol	AKR1B1	14	Predicted
MOL31	3,4-Dihydroxycinnamoyl-(Z)-2-(3,4-dihydroxyphenyl)ethenol	ADRB3	15	Predicted
MOL31	3,4-Dihydroxycinnamoyl-(Z)-2-(3,4-dihydroxyphenyl)ethenol	CA9	16	Predicted
MOL31	3,4-Dihydroxycinnamoyl-(Z)-2-(3,4-dihydroxyphenyl)ethenol	PTGS1	17	Predicted
MOL31	3,4-Dihydroxycinnamoyl-(Z)-2-(3,4-dihydroxyphenyl)ethenol	PTGS2	18	Predicted
MOL31	3,4-Dihydroxycinnamoyl-(Z)-2-(3,4-dihydroxyphenyl)ethenol	CTH	19	Predicted
MOL31	3,4-Dihydroxycinnamoyl-(Z)-2-(3,4-dihydroxyphenyl)ethenol	CYP19A1	20	Predicted
MOL32	8,3'-Dihydroxy-7,4',5'-trimethoxyflavone	DHFR	1	Predicted
MOL32	8,3'-Dihydroxy-7,4',5'-trimethoxyflavone	PIM1	2	Predicted
MOL32	8,3'-Dihydroxy-7,4',5'-trimethoxyflavone	ESR1	3	Predicted
MOL32	8,3'-Dihydroxy-7,4',5'-trimethoxyflavone	HSP90AB1	4	Predicted
MOL32	8,3'-Dihydroxy-7,4',5'-trimethoxyflavone	SERPINE1	5	Predicted
MOL32	8,3'-Dihydroxy-7,4',5'-trimethoxyflavone	AKR1B1	6	Predicted
MOL32	8,3'-Dihydroxy-7,4',5'-trimethoxyflavone	ESR2	7	Predicted
MOL32	8,3'-Dihydroxy-7,4',5'-trimethoxyflavone	CYP19A1	8	Predicted
MOL32	8,3'-Dihydroxy-7,4',5'-trimethoxyflavone	TAS2R31	9	Predicted
MOL32	8,3'-Dihydroxy-7,4',5'-trimethoxyflavone	HSP90AA1	10	Predicted
MOL32	8,3'-Dihydroxy-7,4',5'-trimethoxyflavone	ACHE	11	Predicted
MOL32	8,3'-Dihydroxy-7,4',5'-trimethoxyflavone	ADRB2	12	Predicted
MOL32	8,3'-Dihydroxy-7,4',5'-trimethoxyflavone	CA2	13	Predicted
MOL32	8,3'-Dihydroxy-7,4',5'-trimethoxyflavone	CA1	14	Predicted
MOL32	8,3'-Dihydroxy-7,4',5'-trimethoxyflavone	PDE4D	15	Predicted
MOL32	8,3'-Dihydroxy-7,4',5'-trimethoxyflavone	CYP1B1	16	Predicted
MOL32	8,3'-Dihydroxy-7,4',5'-trimethoxyflavone	CSNK2A1	17	Predicted
MOL32	8,3'-Dihydroxy-7,4',5'-trimethoxyflavone	PDE4B	18	Predicted
MOL32	8,3'-Dihydroxy-7,4',5'-trimethoxyflavone	MAPK14	19	Predicted
MOL32	8,3'-Dihydroxy-7,4',5'-trimethoxyflavone	COMT	20	Predicted
MOL33	3-Deoxy-D-glycero-D-galacto-2-nonulosonic acid	NR3C1	1	Predicted
MOL33	3-Deoxy-D-glycero-D-galacto-2-nonulosonic acid	PPARA	2	Predicted
MOL33	3-Deoxy-D-glycero-D-galacto-2-nonulosonic acid	PPARG	3	Predicted
MOL33	3-Deoxy-D-glycero-D-galacto-2-nonulosonic acid	SHBG	4	Predicted
MOL33	3-Deoxy-D-glycero-D-galacto-2-nonulosonic acid	HMGCR	5	Predicted
MOL33	3-Deoxy-D-glycero-D-galacto-2-nonulosonic acid	GGPS1	6	Predicted
MOL33	3-Deoxy-D-glycero-D-galacto-2-nonulosonic acid	SLC5A1	7	Predicted
MOL33	3-Deoxy-D-glycero-D-galacto-2-nonulosonic acid	SLC5A2	8	Predicted
MOL33	3-Deoxy-D-glycero-D-galacto-2-nonulosonic acid	PPARD	9	Predicted
MOL33	3-Deoxy-D-glycero-D-galacto-2-nonulosonic acid	FDPS	10	Predicted
MOL33	3-Deoxy-D-glycero-D-galacto-2-nonulosonic acid	ADA	11	Predicted
MOL33	3-Deoxy-D-glycero-D-galacto-2-nonulosonic acid	AR	12	Predicted
MOL33	3-Deoxy-D-glycero-D-galacto-2-nonulosonic acid	ADK	13	Predicted
MOL33	3-Deoxy-D-glycero-D-galacto-2-nonulosonic acid	NCOA3	14	Predicted
MOL33	3-Deoxy-D-glycero-D-galacto-2-nonulosonic acid	ALDH2	15	Predicted
MOL33	3-Deoxy-D-glycero-D-galacto-2-nonulosonic acid	IL2	16	Predicted
MOL33	3-Deoxy-D-glycero-D-galacto-2-nonulosonic acid	NEU3	17	Predicted
MOL33	3-Deoxy-D-glycero-D-galacto-2-nonulosonic acid	GLRA2	18	Predicted
MOL33	3-Deoxy-D-glycero-D-galacto-2-nonulosonic acid	GPBAR1	19	Predicted
MOL33	3-Deoxy-D-glycero-D-galacto-2-nonulosonic acid	GAA	20	Predicted
MOL34	3'-Hydroxy-3,4,5,4'-tetramethoxystilbene	ESR1	1	Predicted
MOL34	3'-Hydroxy-3,4,5,4'-tetramethoxystilbene	DHFR	2	Predicted
MOL34	3'-Hydroxy-3,4,5,4'-tetramethoxystilbene	ESR2	3	Predicted
MOL34	3'-Hydroxy-3,4,5,4'-tetramethoxystilbene	ADRB2	4	Predicted
MOL34	3'-Hydroxy-3,4,5,4'-tetramethoxystilbene	PLAU	5	Predicted
MOL34	3'-Hydroxy-3,4,5,4'-tetramethoxystilbene	TTR	6	Predicted
MOL34	3'-Hydroxy-3,4,5,4'-tetramethoxystilbene	HSP90AB1	7	Predicted
MOL34	3'-Hydroxy-3,4,5,4'-tetramethoxystilbene	CA2	8	Predicted
MOL34	3'-Hydroxy-3,4,5,4'-tetramethoxystilbene	NOS2	9	Predicted
MOL34	3'-Hydroxy-3,4,5,4'-tetramethoxystilbene	ALOX5	10	Predicted
MOL34	3'-Hydroxy-3,4,5,4'-tetramethoxystilbene	CA1	11	Predicted
MOL34	3'-Hydroxy-3,4,5,4'-tetramethoxystilbene	HSP90AA1	12	Predicted
MOL34	3'-Hydroxy-3,4,5,4'-tetramethoxystilbene	ACHE	13	Predicted
MOL34	3'-Hydroxy-3,4,5,4'-tetramethoxystilbene	ADRB3	14	Predicted
MOL34	3'-Hydroxy-3,4,5,4'-tetramethoxystilbene	THRA	15	Predicted
MOL34	3'-Hydroxy-3,4,5,4'-tetramethoxystilbene	THRB	16	Predicted
MOL34	3'-Hydroxy-3,4,5,4'-tetramethoxystilbene	ADRB1	17	Predicted
MOL34	3'-Hydroxy-3,4,5,4'-tetramethoxystilbene	CYP19A1	18	Predicted
MOL34	3'-Hydroxy-3,4,5,4'-tetramethoxystilbene	CBR1	19	Predicted
MOL34	3'-Hydroxy-3,4,5,4'-tetramethoxystilbene	F10	20	Predicted
MOL35	3-Hydroxyphenylpyruvic acid	PTPN1	1	Predicted
MOL35	3-Hydroxyphenylpyruvic acid	PTGS1	2	Predicted
MOL35	3-Hydroxyphenylpyruvic acid	ACHE	3	Predicted
MOL35	3-Hydroxyphenylpyruvic acid	PTGS2	4	Predicted
MOL35	3-Hydroxyphenylpyruvic acid	PPARA	5	Predicted
MOL35	3-Hydroxyphenylpyruvic acid	PPARG	6	Predicted
MOL35	3-Hydroxyphenylpyruvic acid	MMP8	7	Predicted
MOL35	3-Hydroxyphenylpyruvic acid	NR3C1	8	Predicted
MOL35	3-Hydroxyphenylpyruvic acid	MMP9	9	Predicted
MOL35	3-Hydroxyphenylpyruvic acid	PTPN2	10	Predicted
MOL35	3-Hydroxyphenylpyruvic acid	MMP2	11	Predicted
MOL35	3-Hydroxyphenylpyruvic acid	F2	12	Predicted
MOL35	3-Hydroxyphenylpyruvic acid	PTPRB	13	Predicted
MOL35	3-Hydroxyphenylpyruvic acid	PRSS1	14	Predicted
MOL35	3-Hydroxyphenylpyruvic acid	SHBG	15	Predicted
MOL35	3-Hydroxyphenylpyruvic acid	AKR1B1	16	Predicted
MOL35	3-Hydroxyphenylpyruvic acid	PPARD	17	Predicted
MOL35	3-Hydroxyphenylpyruvic acid	GGPS1	18	Predicted
MOL35	3-Hydroxyphenylpyruvic acid	OPRM1	19	Predicted
MOL35	3-Hydroxyphenylpyruvic acid	GRIK4	20	Predicted
MOL36	2'-O-Methylhelichrysetin	TAS2R31	1	Predicted
MOL36	2'-O-Methylhelichrysetin	ESR1	2	Predicted
MOL36	2'-O-Methylhelichrysetin	AKR1B1	3	Predicted
MOL36	2'-O-Methylhelichrysetin	ESR2	4	Predicted
MOL36	2'-O-Methylhelichrysetin	PIM1	5	Predicted
MOL36	2'-O-Methylhelichrysetin	DHFR	6	Predicted
MOL36	2'-O-Methylhelichrysetin	CYP19A1	7	Predicted
MOL36	2'-O-Methylhelichrysetin	CYP1B1	8	Predicted
MOL36	2'-O-Methylhelichrysetin	CYP1A1	9	Predicted
MOL36	2'-O-Methylhelichrysetin	HSP90AB1	10	Predicted
MOL36	2'-O-Methylhelichrysetin	ACHE	11	Predicted
MOL36	2'-O-Methylhelichrysetin	CA2	12	Predicted
MOL36	2'-O-Methylhelichrysetin	CA1	13	Predicted
MOL36	2'-O-Methylhelichrysetin	MAPK14	14	Predicted
MOL36	2'-O-Methylhelichrysetin	CBR1	15	Predicted
MOL36	2'-O-Methylhelichrysetin	HSD17B1	16	Predicted
MOL36	2'-O-Methylhelichrysetin	NR3C1	17	Predicted
MOL36	2'-O-Methylhelichrysetin	PPARG	18	Predicted
MOL36	2'-O-Methylhelichrysetin	PPARA	19	Predicted
MOL36	2'-O-Methylhelichrysetin	INMT	20	Predicted
MOL37	5-Hydroxy-3,3',4',6,7,8-hexamethoxyflavone	DHFR	1	Predicted
MOL37	5-Hydroxy-3,3',4',6,7,8-hexamethoxyflavone	HSP90AB1	2	Predicted
MOL37	5-Hydroxy-3,3',4',6,7,8-hexamethoxyflavone	PDE3A	3	Predicted
MOL37	5-Hydroxy-3,3',4',6,7,8-hexamethoxyflavone	HSP90AA1	4	Predicted
MOL37	5-Hydroxy-3,3',4',6,7,8-hexamethoxyflavone	PDE3B	5	Predicted
MOL37	5-Hydroxy-3,3',4',6,7,8-hexamethoxyflavone	ESR1	6	Predicted
MOL37	5-Hydroxy-3,3',4',6,7,8-hexamethoxyflavone	PDE10A	7	Predicted
MOL37	5-Hydroxy-3,3',4',6,7,8-hexamethoxyflavone	PDE2A	8	Predicted
MOL37	5-Hydroxy-3,3',4',6,7,8-hexamethoxyflavone	ESR2	9	Predicted
MOL37	5-Hydroxy-3,3',4',6,7,8-hexamethoxyflavone	NOS2	10	Predicted
MOL37	5-Hydroxy-3,3',4',6,7,8-hexamethoxyflavone	PDE4B	11	Predicted
MOL37	5-Hydroxy-3,3',4',6,7,8-hexamethoxyflavone	EPHB4	12	Predicted
MOL37	5-Hydroxy-3,3',4',6,7,8-hexamethoxyflavone	PDE4D	13	Predicted
MOL37	5-Hydroxy-3,3',4',6,7,8-hexamethoxyflavone	KDR	14	Predicted
MOL37	5-Hydroxy-3,3',4',6,7,8-hexamethoxyflavone	HTR2A	15	Predicted
MOL37	5-Hydroxy-3,3',4',6,7,8-hexamethoxyflavone	PDE5A	16	Predicted
MOL37	5-Hydroxy-3,3',4',6,7,8-hexamethoxyflavone	CHRNA1	17	Predicted
MOL37	5-Hydroxy-3,3',4',6,7,8-hexamethoxyflavone	ADRB2	18	Predicted
MOL37	5-Hydroxy-3,3',4',6,7,8-hexamethoxyflavone	HTR2B	19	Predicted
MOL37	5-Hydroxy-3,3',4',6,7,8-hexamethoxyflavone	PDE4A	20	Predicted
MOL38	5'-Hydroxy-O-desmethylangolensin	ESR1	1	Predicted
MOL38	5'-Hydroxy-O-desmethylangolensin	ESR2	2	Predicted
MOL38	5'-Hydroxy-O-desmethylangolensin	TAS2R31	3	Predicted
MOL38	5'-Hydroxy-O-desmethylangolensin	CYP19A1	4	Predicted
MOL38	5'-Hydroxy-O-desmethylangolensin	SERPINE1	5	Predicted
MOL38	5'-Hydroxy-O-desmethylangolensin	DHFR	6	Predicted
MOL38	5'-Hydroxy-O-desmethylangolensin	CYP1B1	7	Predicted
MOL38	5'-Hydroxy-O-desmethylangolensin	AKR1B1	8	Predicted
MOL38	5'-Hydroxy-O-desmethylangolensin	PTGS1	9	Predicted
MOL38	5'-Hydroxy-O-desmethylangolensin	PIM1	10	Predicted
MOL38	5'-Hydroxy-O-desmethylangolensin	PTGS2	11	Predicted
MOL38	5'-Hydroxy-O-desmethylangolensin	ACHE	12	Predicted
MOL38	5'-Hydroxy-O-desmethylangolensin	SLC6A2	13	Predicted
MOL38	5'-Hydroxy-O-desmethylangolensin	ADRB2	14	Predicted
MOL38	5'-Hydroxy-O-desmethylangolensin	DPP4	15	Predicted
MOL38	5'-Hydroxy-O-desmethylangolensin	SLC6A4	16	Predicted
MOL38	5'-Hydroxy-O-desmethylangolensin	HSP90AB1	17	Predicted
MOL38	5'-Hydroxy-O-desmethylangolensin	CBR1	18	Predicted
MOL38	5'-Hydroxy-O-desmethylangolensin	SLC6A3	19	Predicted
MOL38	5'-Hydroxy-O-desmethylangolensin	CA2	20	Predicted
MOL39	5-Hydroxysulfamethoxazole	HPGDS	1	Predicted
MOL39	5-Hydroxysulfamethoxazole	CA2	2	Predicted
MOL39	5-Hydroxysulfamethoxazole	CDK2	3	Predicted
MOL39	5-Hydroxysulfamethoxazole	EDNRA	4	Predicted
MOL39	5-Hydroxysulfamethoxazole	CA1	5	Predicted
MOL39	5-Hydroxysulfamethoxazole	CA12	6	Predicted
MOL39	5-Hydroxysulfamethoxazole	CA9	7	Predicted
MOL39	5-Hydroxysulfamethoxazole	CA5B	8	Predicted
MOL39	5-Hydroxysulfamethoxazole	CA14	9	Predicted
MOL39	5-Hydroxysulfamethoxazole	CA7	10	Predicted
MOL39	5-Hydroxysulfamethoxazole	CA4	11	Predicted
MOL39	5-Hydroxysulfamethoxazole	CA6	12	Predicted
MOL39	5-Hydroxysulfamethoxazole	CDK1	13	Predicted
MOL39	5-Hydroxysulfamethoxazole	PTPN1	14	Predicted
MOL39	5-Hydroxysulfamethoxazole	METAP2	15	Predicted
MOL39	5-Hydroxysulfamethoxazole	FBP1	16	Predicted
MOL39	5-Hydroxysulfamethoxazole	CA5A	17	Predicted
MOL39	5-Hydroxysulfamethoxazole	CYP2C9	18	Predicted
MOL39	5-Hydroxysulfamethoxazole	NR1I2	19	Predicted
MOL39	5-Hydroxysulfamethoxazole	GSK3B	20	Predicted
MOL40	6-Hydroxydaidzein	ESR1	1	Predicted
MOL40	6-Hydroxydaidzein	ESR2	2	Predicted
MOL40	6-Hydroxydaidzein	SERPINE1	3	Predicted
MOL40	6-Hydroxydaidzein	DHFR	4	Predicted
MOL40	6-Hydroxydaidzein	HSP90AB1	5	Predicted
MOL40	6-Hydroxydaidzein	HSP90AA1	6	Predicted
MOL40	6-Hydroxydaidzein	PIM1	7	Predicted
MOL40	6-Hydroxydaidzein	ACHE	8	Predicted
MOL40	6-Hydroxydaidzein	CA1	9	Predicted
MOL40	6-Hydroxydaidzein	CA2	10	Predicted
MOL40	6-Hydroxydaidzein	CSNK2A1	11	Predicted
MOL40	6-Hydroxydaidzein	CYP19A1	12	Predicted
MOL40	6-Hydroxydaidzein	COMT	13	Predicted
MOL40	6-Hydroxydaidzein	ADRB2	14	Predicted
MOL40	6-Hydroxydaidzein	CA12	15	Predicted
MOL40	6-Hydroxydaidzein	AKR1B1	16	Predicted
MOL40	6-Hydroxydaidzein	PTGS1	17	Predicted
MOL40	6-Hydroxydaidzein	PDE4D	18	Predicted
MOL40	6-Hydroxydaidzein	PTGS2	19	Predicted
MOL40	6-Hydroxydaidzein	NOS2	20	Predicted
MOL41	6-O-Methylequol	ESR1	1	Predicted
MOL41	6-O-Methylequol	ESR2	2	Predicted
MOL41	6-O-Methylequol	DHFR	3	Predicted
MOL41	6-O-Methylequol	HTR2A	4	Predicted
MOL41	6-O-Methylequol	HSP90AB1	5	Predicted
MOL41	6-O-Methylequol	ADRB2	6	Predicted
MOL41	6-O-Methylequol	SLC6A4	7	Predicted
MOL41	6-O-Methylequol	CYP19A1	8	Predicted
MOL41	6-O-Methylequol	SLC6A2	9	Predicted
MOL41	6-O-Methylequol	NOS2	10	Predicted
MOL41	6-O-Methylequol	HSP90AA1	11	Predicted
MOL41	6-O-Methylequol	OPRM1	12	Predicted
MOL41	6-O-Methylequol	DPP4	13	Predicted
MOL41	6-O-Methylequol	HTR2B	14	Predicted
MOL41	6-O-Methylequol	GGPS1	15	Predicted
MOL41	6-O-Methylequol	ACHE	16	Predicted
MOL41	6-O-Methylequol	PTGS1	17	Predicted
MOL41	6-O-Methylequol	TAS2R31	18	Predicted
MOL41	6-O-Methylequol	OPRD1	19	Predicted
MOL41	6-O-Methylequol	SLC6A3	20	Predicted
MOL42	7,7'-Dihydroxy-6,8'-bicoumarin	ESR1	1	Predicted
MOL42	7,7'-Dihydroxy-6,8'-bicoumarin	HSP90AB1	2	Predicted
MOL42	7,7'-Dihydroxy-6,8'-bicoumarin	HSP90AA1	3	Predicted
MOL42	7,7'-Dihydroxy-6,8'-bicoumarin	ESR2	4	Predicted
MOL42	7,7'-Dihydroxy-6,8'-bicoumarin	DHFR	5	Predicted
MOL42	7,7'-Dihydroxy-6,8'-bicoumarin	CA1	6	Predicted
MOL42	7,7'-Dihydroxy-6,8'-bicoumarin	CYP19A1	7	Predicted
MOL42	7,7'-Dihydroxy-6,8'-bicoumarin	CA2	8	Predicted
MOL42	7,7'-Dihydroxy-6,8'-bicoumarin	AKR1B1	9	Predicted
MOL42	7,7'-Dihydroxy-6,8'-bicoumarin	ACHE	10	Predicted
MOL42	7,7'-Dihydroxy-6,8'-bicoumarin	NR3C1	11	Predicted
MOL42	7,7'-Dihydroxy-6,8'-bicoumarin	GGPS1	12	Predicted
MOL42	7,7'-Dihydroxy-6,8'-bicoumarin	CA12	13	Predicted
MOL42	7,7'-Dihydroxy-6,8'-bicoumarin	CHRNA7	14	Predicted
MOL42	7,7'-Dihydroxy-6,8'-bicoumarin	PTGS1	15	Predicted
MOL42	7,7'-Dihydroxy-6,8'-bicoumarin	PPARG	16	Predicted
MOL42	7,7'-Dihydroxy-6,8'-bicoumarin	PTPN1	17	Predicted
MOL42	7,7'-Dihydroxy-6,8'-bicoumarin	PPARA	18	Predicted
MOL42	7,7'-Dihydroxy-6,8'-bicoumarin	CSNK2A1	19	Predicted
MOL42	7,7'-Dihydroxy-6,8'-bicoumarin	INMT	20	Predicted
MOL43	4',7,8-Trihydroxyisoflavanone	ESR1	1	Predicted
MOL43	4',7,8-Trihydroxyisoflavanone	ESR2	2	Predicted
MOL43	4',7,8-Trihydroxyisoflavanone	TAS2R31	3	Predicted
MOL43	4',7,8-Trihydroxyisoflavanone	DHFR	4	Predicted
MOL43	4',7,8-Trihydroxyisoflavanone	CYP19A1	5	Predicted
MOL43	4',7,8-Trihydroxyisoflavanone	SERPINE1	6	Predicted
MOL43	4',7,8-Trihydroxyisoflavanone	AKR1B1	7	Predicted
MOL43	4',7,8-Trihydroxyisoflavanone	PIM1	8	Predicted
MOL43	4',7,8-Trihydroxyisoflavanone	CYP1B1	9	Predicted
MOL43	4',7,8-Trihydroxyisoflavanone	HSP90AB1	10	Predicted
MOL43	4',7,8-Trihydroxyisoflavanone	PTGS1	11	Predicted
MOL43	4',7,8-Trihydroxyisoflavanone	PPARA	12	Predicted
MOL43	4',7,8-Trihydroxyisoflavanone	PPARG	13	Predicted
MOL43	4',7,8-Trihydroxyisoflavanone	ADRB2	14	Predicted
MOL43	4',7,8-Trihydroxyisoflavanone	ACHE	15	Predicted
MOL43	4',7,8-Trihydroxyisoflavanone	SLC6A4	16	Predicted
MOL43	4',7,8-Trihydroxyisoflavanone	SLC6A2	17	Predicted
MOL43	4',7,8-Trihydroxyisoflavanone	PTGS2	18	Predicted
MOL43	4',7,8-Trihydroxyisoflavanone	OPRM1	19	Predicted
MOL43	4',7,8-Trihydroxyisoflavanone	SHBG	20	Predicted
MOL44	9,12-Hexadecadienoylcarnitine	HMGCR	1	Predicted
MOL44	9,12-Hexadecadienoylcarnitine	LPAR3	2	Predicted
MOL44	9,12-Hexadecadienoylcarnitine	GGPS1	3	Predicted
MOL44	9,12-Hexadecadienoylcarnitine	PTGFR	4	Predicted
MOL44	9,12-Hexadecadienoylcarnitine	ACHE	5	Predicted
MOL44	9,12-Hexadecadienoylcarnitine	LSS	6	Predicted
MOL44	9,12-Hexadecadienoylcarnitine	NR3C1	7	Predicted
MOL44	9,12-Hexadecadienoylcarnitine	PPARA	8	Predicted
MOL44	9,12-Hexadecadienoylcarnitine	DNM1	9	Predicted
MOL44	9,12-Hexadecadienoylcarnitine	FABP3	10	Predicted
MOL44	9,12-Hexadecadienoylcarnitine	CHRNA4	11	Predicted
MOL44	9,12-Hexadecadienoylcarnitine	SHBG	12	Predicted
MOL44	9,12-Hexadecadienoylcarnitine	CHRM1	13	Predicted
MOL44	9,12-Hexadecadienoylcarnitine	CHRM2	14	Predicted
MOL44	9,12-Hexadecadienoylcarnitine	BCHE	15	Predicted
MOL44	9,12-Hexadecadienoylcarnitine	KCNH2	16	Predicted
MOL44	9,12-Hexadecadienoylcarnitine	FDPS	17	Predicted
MOL44	9,12-Hexadecadienoylcarnitine	OPRM1	18	Predicted
MOL44	9,12-Hexadecadienoylcarnitine	SLC6A4	19	Predicted
MOL44	9,12-Hexadecadienoylcarnitine	PPARD	20	Predicted
MOL45	9'-Carboxy-gamma-tocotrienol	SHBG	1	Predicted
MOL45	9'-Carboxy-gamma-tocotrienol	ESR1	2	Predicted
MOL45	9'-Carboxy-gamma-tocotrienol	NR3C1	3	Predicted
MOL45	9'-Carboxy-gamma-tocotrienol	ESR2	4	Predicted
MOL45	9'-Carboxy-gamma-tocotrienol	RARB	5	Predicted
MOL45	9'-Carboxy-gamma-tocotrienol	PTGS1	6	Predicted
MOL45	9'-Carboxy-gamma-tocotrienol	RARG	7	Predicted
MOL45	9'-Carboxy-gamma-tocotrienol	ACHE	8	Predicted
MOL45	9'-Carboxy-gamma-tocotrienol	DHFR	9	Predicted
MOL45	9'-Carboxy-gamma-tocotrienol	PTGS2	10	Predicted
MOL45	9'-Carboxy-gamma-tocotrienol	PPARG	11	Predicted
MOL45	9'-Carboxy-gamma-tocotrienol	RARA	12	Predicted
MOL45	9'-Carboxy-gamma-tocotrienol	AKR1B1	13	Predicted
MOL45	9'-Carboxy-gamma-tocotrienol	PPARA	14	Predicted
MOL45	9'-Carboxy-gamma-tocotrienol	AR	15	Predicted
MOL45	9'-Carboxy-gamma-tocotrienol	HMGCR	16	Predicted
MOL45	9'-Carboxy-gamma-tocotrienol	OPRM1	17	Predicted
MOL45	9'-Carboxy-gamma-tocotrienol	SLC6A4	18	Predicted
MOL45	9'-Carboxy-gamma-tocotrienol	GGPS1	19	Predicted
MOL45	9'-Carboxy-gamma-tocotrienol	DPP4	20	Predicted
MOL46	Allopurinol riboside	ADK	1	Predicted
MOL46	Allopurinol riboside	NCOA3	2	Predicted
MOL46	Allopurinol riboside	ADORA1	3	Predicted
MOL46	Allopurinol riboside	HSPA5	4	Predicted
MOL46	Allopurinol riboside	ADA	5	Predicted
MOL46	Allopurinol riboside	ADORA2A	6	Predicted
MOL46	Allopurinol riboside	ADORA2B	7	Predicted
MOL46	Allopurinol riboside	IMPDH1	8	Predicted
MOL46	Allopurinol riboside	CSNK2A1	9	Predicted
MOL46	Allopurinol riboside	ADORA3	10	Predicted
MOL46	Allopurinol riboside	DPYD	11	Predicted
MOL46	Allopurinol riboside	IMPDH2	12	Predicted
MOL46	Allopurinol riboside	CDK2	13	Predicted
MOL46	Allopurinol riboside	DPP4	14	Predicted
MOL46	Allopurinol riboside	TK1	15	Predicted
MOL46	Allopurinol riboside	NR3C1	16	Predicted
MOL46	Allopurinol riboside	NR5A1	17	Predicted
MOL46	Allopurinol riboside	ESR1	18	Predicted
MOL46	Allopurinol riboside	CXCR4	19	Predicted
MOL46	Allopurinol riboside	ESR2	20	Predicted
MOL47	Apigenin 7-sulfate	STS	1	Predicted
MOL47	Apigenin 7-sulfate	ABCC4	2	Predicted
MOL47	Apigenin 7-sulfate	CA2	3	Predicted
MOL47	Apigenin 7-sulfate	ESR1	4	Predicted
MOL47	Apigenin 7-sulfate	CYP19A1	5	Predicted
MOL47	Apigenin 7-sulfate	ESR2	6	Predicted
MOL47	Apigenin 7-sulfate	TAS2R31	7	Predicted
MOL47	Apigenin 7-sulfate	ABCC1	8	Predicted
MOL47	Apigenin 7-sulfate	CA1	9	Predicted
MOL47	Apigenin 7-sulfate	PIM1	10	Predicted
MOL47	Apigenin 7-sulfate	AKR1B1	11	Predicted
MOL47	Apigenin 7-sulfate	SLCO1B1	12	Predicted
MOL47	Apigenin 7-sulfate	CA12	13	Predicted
MOL47	Apigenin 7-sulfate	CYP1B1	14	Predicted
MOL47	Apigenin 7-sulfate	PTPRA	15	Predicted
MOL47	Apigenin 7-sulfate	CA9	16	Predicted
MOL47	Apigenin 7-sulfate	CA7	17	Predicted
MOL47	Apigenin 7-sulfate	CA5B	18	Predicted
MOL47	Apigenin 7-sulfate	CA14	19	Predicted
MOL47	Apigenin 7-sulfate	CA5A	20	Predicted
MOL48	Apocholic Acid	SHBG	1	Predicted
MOL48	Apocholic Acid	NR3C1	2	Predicted
MOL48	Apocholic Acid	GPBAR1	3	Predicted
MOL48	Apocholic Acid	HMGCR	4	Predicted
MOL48	Apocholic Acid	SLC10A2	5	Predicted
MOL48	Apocholic Acid	AR	6	Predicted
MOL48	Apocholic Acid	VDR	7	Predicted
MOL48	Apocholic Acid	PGR	8	Predicted
MOL48	Apocholic Acid	ESR1	9	Predicted
MOL48	Apocholic Acid	RBP4	10	Predicted
MOL48	Apocholic Acid	NR3C2	11	Predicted
MOL48	Apocholic Acid	CYP19A1	12	Predicted
MOL48	Apocholic Acid	RORC	13	Predicted
MOL48	Apocholic Acid	SLC10A1	14	Predicted
MOL48	Apocholic Acid	OPRM1	15	Predicted
MOL48	Apocholic Acid	PPARA	16	Predicted
MOL48	Apocholic Acid	PTGS1	17	Predicted
MOL48	Apocholic Acid	ESR2	18	Predicted
MOL48	Apocholic Acid	SLC6A2	19	Predicted
MOL48	Apocholic Acid	SLC6A4	20	Predicted
MOL49	Brassicanal B	GGPS1	1	Predicted
MOL49	Brassicanal B	FDPS	2	Predicted
MOL49	Brassicanal B	AR	3	Predicted
MOL49	Brassicanal B	NOS1	4	Predicted
MOL49	Brassicanal B	MAN2A1	5	Predicted
MOL49	Brassicanal B	HSD11B1	6	Predicted
MOL49	Brassicanal B	CDK2	7	Predicted
MOL49	Brassicanal B	HMGCR	8	Predicted
MOL49	Brassicanal B	NR3C1	9	Predicted
MOL49	Brassicanal B	SHBG	10	Predicted
MOL49	Brassicanal B	CA2	11	Predicted
MOL49	Brassicanal B	ADH1B	12	Predicted
MOL49	Brassicanal B	ADH1C	13	Predicted
MOL49	Brassicanal B	ACHE	14	Predicted
MOL49	Brassicanal B	P2RX1	15	Predicted
MOL49	Brassicanal B	ADSS2	16	Predicted
MOL49	Brassicanal B	PNMT	17	Predicted
MOL49	Brassicanal B	ESR1	18	Predicted
MOL49	Brassicanal B	PGR	19	Predicted
MOL49	Brassicanal B	ADH1A	20	Predicted
MOL50	Calcitroic acid	SHBG	1	Predicted
MOL50	Calcitroic acid	NR3C1	2	Predicted
MOL50	Calcitroic acid	HMGCR	3	Predicted
MOL50	Calcitroic acid	GPBAR1	4	Predicted
MOL50	Calcitroic acid	VDR	5	Predicted
MOL50	Calcitroic acid	SLC10A2	6	Predicted
MOL50	Calcitroic acid	AR	7	Predicted
MOL50	Calcitroic acid	PGR	8	Predicted
MOL50	Calcitroic acid	RBP4	9	Predicted
MOL50	Calcitroic acid	NR3C2	10	Predicted
MOL50	Calcitroic acid	ESR1	11	Predicted
MOL50	Calcitroic acid	CYP19A1	12	Predicted
MOL50	Calcitroic acid	OPRM1	13	Predicted
MOL50	Calcitroic acid	PPARA	14	Predicted
MOL50	Calcitroic acid	PTGS1	15	Predicted
MOL50	Calcitroic acid	SLC10A1	16	Predicted
MOL50	Calcitroic acid	SLC6A2	17	Predicted
MOL50	Calcitroic acid	ESR2	18	Predicted
MOL50	Calcitroic acid	CACNA2D1	19	Predicted
MOL50	Calcitroic acid	RORC	20	Predicted
MOL51	Cholesterol sulfate	STS	1	Predicted
MOL51	Cholesterol sulfate	ABCC4	2	Predicted
MOL51	Cholesterol sulfate	SHBG	3	Predicted
MOL51	Cholesterol sulfate	NR3C1	4	Predicted
MOL51	Cholesterol sulfate	RORC	5	Predicted
MOL51	Cholesterol sulfate	GPR183	6	Predicted
MOL51	Cholesterol sulfate	GPBAR1	7	Predicted
MOL51	Cholesterol sulfate	CYP19A1	8	Predicted
MOL51	Cholesterol sulfate	SLCO1B1	9	Predicted
MOL51	Cholesterol sulfate	AR	10	Predicted
MOL51	Cholesterol sulfate	ESR1	11	Predicted
MOL51	Cholesterol sulfate	SLC6A2	12	Predicted
MOL51	Cholesterol sulfate	CA2	13	Predicted
MOL51	Cholesterol sulfate	RORA	14	Predicted
MOL51	Cholesterol sulfate	PGR	15	Predicted
MOL51	Cholesterol sulfate	VDR	16	Predicted
MOL51	Cholesterol sulfate	MMP9	17	Predicted
MOL51	Cholesterol sulfate	ESR2	18	Predicted
MOL51	Cholesterol sulfate	SLC6A4	19	Predicted
MOL51	Cholesterol sulfate	RBP4	20	Predicted
MOL52	Daidzein	AKR1B1	3	Predicted
MOL52	Daidzein	CA1	4	Predicted
MOL52	Daidzein	PTGS1	5	Predicted
MOL52	Daidzein	ACHE	6	Predicted
MOL52	Daidzein	MAOB	7	Predicted
MOL52	Daidzein	CA2	8	Predicted
MOL52	Daidzein	HSP90AB1	9	Predicted
MOL52	Daidzein	PTGS2	10	Predicted
MOL52	Daidzein	CYP19A1	11	Predicted
MOL52	Daidzein	ADRB2	12	Predicted
MOL52	Daidzein	HSP90AA1	13	Predicted
MOL52	Daidzein	MAPK14	14	Predicted
MOL52	Daidzein	TAS2R31	16	Predicted
MOL52	Daidzein	ADH1B	17	Predicted
MOL52	Daidzein	IL2	19	Predicted
MOL52	Daidzein	DAO	20	Predicted
MOL53	Glycolithocholic acid	EGLN1	1	Predicted
MOL53	Glycolithocholic acid	SHBG	2	Predicted
MOL53	Glycolithocholic acid	NR3C1	3	Predicted
MOL53	Glycolithocholic acid	GPBAR1	4	Predicted
MOL53	Glycolithocholic acid	FTO	5	Predicted
MOL53	Glycolithocholic acid	F2	6	Predicted
MOL53	Glycolithocholic acid	DPP4	7	Predicted
MOL53	Glycolithocholic acid	AR	8	Predicted
MOL53	Glycolithocholic acid	ACE	9	Predicted
MOL53	Glycolithocholic acid	OPRM1	10	Predicted
MOL53	Glycolithocholic acid	MME	11	Predicted
MOL53	Glycolithocholic acid	HMGCR	12	Predicted
MOL53	Glycolithocholic acid	ABCB11	13	Predicted
MOL53	Glycolithocholic acid	SLC22A6	14	Predicted
MOL53	Glycolithocholic acid	GSTK1	15	Predicted
MOL53	Glycolithocholic acid	OPRD1	16	Predicted
MOL53	Glycolithocholic acid	ESR1	17	Predicted
MOL53	Glycolithocholic acid	OPRK1	18	Predicted
MOL53	Glycolithocholic acid	F10	19	Predicted
MOL53	Glycolithocholic acid	AKR1B1	20	Predicted
MOL54	Heliespirone A	NR3C1	1	Predicted
MOL54	Heliespirone A	SHBG	2	Predicted
MOL54	Heliespirone A	AR	3	Predicted
MOL54	Heliespirone A	PGR	4	Predicted
MOL54	Heliespirone A	NR3C2	5	Predicted
MOL54	Heliespirone A	CYP19A1	6	Predicted
MOL54	Heliespirone A	OPRM1	7	Predicted
MOL54	Heliespirone A	ESR1	8	Predicted
MOL54	Heliespirone A	HMGCR	9	Predicted
MOL54	Heliespirone A	GPBAR1	10	Predicted
MOL54	Heliespirone A	GGPS1	11	Predicted
MOL54	Heliespirone A	OPRD1	12	Predicted
MOL54	Heliespirone A	ESR2	13	Predicted
MOL54	Heliespirone A	OPRK1	14	Predicted
MOL54	Heliespirone A	FDPS	15	Predicted
MOL54	Heliespirone A	PPARA	16	Predicted
MOL54	Heliespirone A	PRKCB	17	Predicted
MOL54	Heliespirone A	SLC6A4	18	Predicted
MOL54	Heliespirone A	GLRA2	19	Predicted
MOL54	Heliespirone A	RORC	20	Predicted
MOL55	Hyocholic acid	SHBG	1	Predicted
MOL55	Hyocholic acid	NR3C1	2	Predicted
MOL55	Hyocholic acid	GPBAR1	3	Predicted
MOL55	Hyocholic acid	SLC10A2	4	Predicted
MOL55	Hyocholic acid	HMGCR	5	Predicted
MOL55	Hyocholic acid	AR	6	Predicted
MOL55	Hyocholic acid	ESR1	7	Predicted
MOL55	Hyocholic acid	NR3C2	8	Predicted
MOL55	Hyocholic acid	SLC10A1	9	Predicted
MOL55	Hyocholic acid	PPARA	10	Predicted
MOL55	Hyocholic acid	PGR	11	Predicted
MOL55	Hyocholic acid	OPRM1	12	Predicted
MOL55	Hyocholic acid	VDR	13	Predicted
MOL55	Hyocholic acid	PTGS1	14	Predicted
MOL55	Hyocholic acid	RORC	15	Predicted
MOL55	Hyocholic acid	CYP19A1	16	Predicted
MOL55	Hyocholic acid	ESR2	17	Predicted
MOL55	Hyocholic acid	SLC6A4	18	Predicted
MOL55	Hyocholic acid	PPARD	19	Predicted
MOL55	Hyocholic acid	SLC6A2	20	Predicted
MOL56	Inosine	ADORA1	1	Predicted
MOL56	Inosine	ADK	2	Predicted
MOL56	Inosine	NCOA3	3	Predicted
MOL56	Inosine	ADORA2A	4	Predicted
MOL56	Inosine	ADA	5	Predicted
MOL56	Inosine	ADORA2B	6	Predicted
MOL56	Inosine	HSPA5	7	Predicted
MOL56	Inosine	ADORA3	8	Predicted
MOL56	Inosine	IMPDH1	9	Predicted
MOL56	Inosine	DPYD	10	Predicted
MOL56	Inosine	IMPDH2	11	Predicted
MOL56	Inosine	DPP4	12	Predicted
MOL56	Inosine	TK1	13	Predicted
MOL56	Inosine	NR5A1	14	Predicted
MOL56	Inosine	CSNK2A1	15	Predicted
MOL56	Inosine	NR3C1	16	Predicted
MOL56	Inosine	CXCR4	17	Predicted
MOL56	Inosine	PNP	18	Predicted
MOL56	Inosine	SLC5A7	19	Predicted
MOL56	Inosine	FDPS	20	Predicted
MOL57	Isoformononetin	ESR1	1	Predicted
MOL57	Isoformononetin	ESR2	2	Predicted
MOL57	Isoformononetin	ACHE	3	Predicted
MOL57	Isoformononetin	PTGS1	4	Predicted
MOL57	Isoformononetin	PTGS2	5	Predicted
MOL57	Isoformononetin	DHFR	6	Predicted
MOL57	Isoformononetin	CA2	7	Predicted
MOL57	Isoformononetin	CDK2	8	Predicted
MOL57	Isoformononetin	ADRB2	9	Predicted
MOL57	Isoformononetin	GGPS1	10	Predicted
MOL57	Isoformononetin	CYP19A1	11	Predicted
MOL57	Isoformononetin	DHODH	12	Predicted
MOL57	Isoformononetin	CA1	13	Predicted
MOL57	Isoformononetin	AKR1B1	14	Predicted
MOL57	Isoformononetin	PPARG	15	Predicted
MOL57	Isoformononetin	HSP90AB1	16	Predicted
MOL57	Isoformononetin	PPARA	17	Predicted
MOL57	Isoformononetin	MAPK14	18	Predicted
MOL57	Isoformononetin	F10	19	Predicted
MOL57	Isoformononetin	SHBG	20	Predicted
MOL58	Lignans	DHFR	1	Predicted
MOL58	Lignans	HSP90AB1	2	Predicted
MOL58	Lignans	ESR1	3	Predicted
MOL58	Lignans	SHBG	4	Predicted
MOL58	Lignans	ESR2	5	Predicted
MOL58	Lignans	ADRB2	6	Predicted
MOL58	Lignans	NOS2	7	Predicted
MOL58	Lignans	CHRM1	8	Predicted
MOL58	Lignans	OPRM1	9	Predicted
MOL58	Lignans	PPARA	10	Predicted
MOL58	Lignans	NR3C1	11	Predicted
MOL58	Lignans	HMGCR	12	Predicted
MOL58	Lignans	PPARG	13	Predicted
MOL58	Lignans	HSP90AA1	14	Predicted
MOL58	Lignans	HTR2B	15	Predicted
MOL58	Lignans	EDNRB	16	Predicted
MOL58	Lignans	NCOA1	17	Predicted
MOL58	Lignans	SLC6A4	18	Predicted
MOL58	Lignans	CYP19A1	19	Predicted
MOL58	Lignans	SLC6A3	20	Predicted
MOL59	Lucidenic acid G	SHBG	1	Predicted
MOL59	Lucidenic acid G	NR3C1	2	Predicted
MOL59	Lucidenic acid G	GPBAR1	3	Predicted
MOL59	Lucidenic acid G	AR	4	Predicted
MOL59	Lucidenic acid G	PGR	5	Predicted
MOL59	Lucidenic acid G	NR3C2	6	Predicted
MOL59	Lucidenic acid G	CYP19A1	7	Predicted
MOL59	Lucidenic acid G	HMGCR	8	Predicted
MOL59	Lucidenic acid G	SLC10A2	9	Predicted
MOL59	Lucidenic acid G	ESR1	10	Predicted
MOL59	Lucidenic acid G	OPRM1	11	Predicted
MOL59	Lucidenic acid G	RBP4	12	Predicted
MOL59	Lucidenic acid G	GLRA2	13	Predicted
MOL59	Lucidenic acid G	VDR	14	Predicted
MOL59	Lucidenic acid G	GLRA1	15	Predicted
MOL59	Lucidenic acid G	ESR2	16	Predicted
MOL59	Lucidenic acid G	OPRD1	17	Predicted
MOL59	Lucidenic acid G	PPARA	18	Predicted
MOL59	Lucidenic acid G	OPRK1	19	Predicted
MOL59	Lucidenic acid G	NR1I2	20	Predicted
MOL60	Lucidenic acid K	SHBG	1	Predicted
MOL60	Lucidenic acid K	NR3C1	2	Predicted
MOL60	Lucidenic acid K	GPBAR1	3	Predicted
MOL60	Lucidenic acid K	AR	4	Predicted
MOL60	Lucidenic acid K	CYP19A1	5	Predicted
MOL60	Lucidenic acid K	NR3C2	6	Predicted
MOL60	Lucidenic acid K	PGR	7	Predicted
MOL60	Lucidenic acid K	HMGCR	8	Predicted
MOL60	Lucidenic acid K	GLRA2	9	Predicted
MOL60	Lucidenic acid K	OPRM1	10	Predicted
MOL60	Lucidenic acid K	GLRA1	11	Predicted
MOL60	Lucidenic acid K	SLC10A2	12	Predicted
MOL60	Lucidenic acid K	ESR1	13	Predicted
MOL60	Lucidenic acid K	RBP4	14	Predicted
MOL60	Lucidenic acid K	OPRD1	15	Predicted
MOL60	Lucidenic acid K	PPARA	16	Predicted
MOL60	Lucidenic acid K	ESR2	17	Predicted
MOL60	Lucidenic acid K	OPRK1	18	Predicted
MOL60	Lucidenic acid K	VDR	19	Predicted
MOL60	Lucidenic acid K	SLCO1B1	20	Predicted
MOL61	Lucidenolactone	SHBG	1	Predicted
MOL61	Lucidenolactone	NR3C1	2	Predicted
MOL61	Lucidenolactone	HMGCR	3	Predicted
MOL61	Lucidenolactone	AR	4	Predicted
MOL61	Lucidenolactone	NR3C2	5	Predicted
MOL61	Lucidenolactone	GPBAR1	6	Predicted
MOL61	Lucidenolactone	PGR	7	Predicted
MOL61	Lucidenolactone	GLRA2	8	Predicted
MOL61	Lucidenolactone	CYP19A1	9	Predicted
MOL61	Lucidenolactone	GLRA1	10	Predicted
MOL61	Lucidenolactone	SLCO1B1	11	Predicted
MOL61	Lucidenolactone	OPRM1	12	Predicted
MOL61	Lucidenolactone	ESR1	13	Predicted
MOL61	Lucidenolactone	RBP4	14	Predicted
MOL61	Lucidenolactone	NR1I2	15	Predicted
MOL61	Lucidenolactone	SLC10A2	16	Predicted
MOL61	Lucidenolactone	ESR2	17	Predicted
MOL61	Lucidenolactone	VDR	18	Predicted
MOL61	Lucidenolactone	OPRD1	19	Predicted
MOL61	Lucidenolactone	OPRK1	20	Predicted
MOL62	Moschamine	MTNR1A	1	Predicted
MOL62	Moschamine	MTNR1B	2	Predicted
MOL62	Moschamine	HTR1A	3	Predicted
MOL62	Moschamine	HTR2A	4	Predicted
MOL62	Moschamine	ITGAL	5	Predicted
MOL62	Moschamine	F10	6	Predicted
MOL62	Moschamine	F2	7	Predicted
MOL62	Moschamine	HTR2C	8	Predicted
MOL62	Moschamine	SLC6A4	9	Predicted
MOL62	Moschamine	HTR1D	10	Predicted
MOL62	Moschamine	NQO2	11	Predicted
MOL62	Moschamine	HTR1B	12	Predicted
MOL62	Moschamine	CDK2	13	Predicted
MOL62	Moschamine	DHFR	14	Predicted
MOL62	Moschamine	DPP4	15	Predicted
MOL62	Moschamine	DHODH	16	Predicted
MOL62	Moschamine	MAPK14	17	Predicted
MOL62	Moschamine	CHEK1	18	Predicted
MOL62	Moschamine	CA2	19	Predicted
MOL62	Moschamine	ACHE	20	Predicted
MOL63	Porric acid A	GGPS1	1	Predicted
MOL63	Porric acid A	ESR2	2	Predicted
MOL63	Porric acid A	ESR1	3	Predicted
MOL63	Porric acid A	CYP2A6	4	Predicted
MOL63	Porric acid A	MAP3K8	5	Predicted
MOL63	Porric acid A	SMAD3	6	Predicted
MOL63	Porric acid A	DHFR	7	Predicted
MOL63	Porric acid A	CA2	8	Predicted
MOL63	Porric acid A	CA1	9	Predicted
MOL63	Porric acid A	AKR1B1	10	Predicted
MOL63	Porric acid A	ACHE	11	Predicted
MOL63	Porric acid A	DUSP3	12	Predicted
MOL63	Porric acid A	HSP90AB1	13	Predicted
MOL63	Porric acid A	CHEK1	14	Predicted
MOL63	Porric acid A	PTGS1	15	Predicted
MOL63	Porric acid A	CA12	16	Predicted
MOL63	Porric acid A	LSS	17	Predicted
MOL63	Porric acid A	MAOA	18	Predicted
MOL63	Porric acid A	PTGS2	19	Predicted
MOL63	Porric acid A	PTPN1	20	Predicted
MOL64	Schleicherastatin 3	SHBG	1	Predicted
MOL64	Schleicherastatin 3	NR3C1	2	Predicted
MOL64	Schleicherastatin 3	GPBAR1	3	Predicted
MOL64	Schleicherastatin 3	AR	4	Predicted
MOL64	Schleicherastatin 3	HMGCR	5	Predicted
MOL64	Schleicherastatin 3	ESR1	6	Predicted
MOL64	Schleicherastatin 3	RORC	7	Predicted
MOL64	Schleicherastatin 3	VDR	8	Predicted
MOL64	Schleicherastatin 3	PGR	9	Predicted
MOL64	Schleicherastatin 3	OPRM1	10	Predicted
MOL64	Schleicherastatin 3	ESR2	11	Predicted
MOL64	Schleicherastatin 3	SLC6A4	12	Predicted
MOL64	Schleicherastatin 3	SLC6A2	13	Predicted
MOL64	Schleicherastatin 3	NR3C2	14	Predicted
MOL64	Schleicherastatin 3	SLC10A2	15	Predicted
MOL64	Schleicherastatin 3	CYP19A1	16	Predicted
MOL64	Schleicherastatin 3	RBP4	17	Predicted
MOL64	Schleicherastatin 3	GPR183	18	Predicted
MOL64	Schleicherastatin 3	GGPS1	19	Predicted
MOL64	Schleicherastatin 3	ACHE	20	Predicted
MOL65	Sonchuionoside C	SLC5A1	1	Predicted
MOL65	Sonchuionoside C	SLC5A2	2	Predicted
MOL65	Sonchuionoside C	NR3C1	3	Predicted
MOL65	Sonchuionoside C	SHBG	4	Predicted
MOL65	Sonchuionoside C	ALDH2	5	Predicted
MOL65	Sonchuionoside C	IL2	6	Predicted
MOL65	Sonchuionoside C	RBP4	7	Predicted
MOL65	Sonchuionoside C	SLC5A11	8	Predicted
MOL65	Sonchuionoside C	SLC5A4	9	Predicted
MOL65	Sonchuionoside C	AR	10	Predicted
MOL65	Sonchuionoside C	KLF5	11	Predicted
MOL65	Sonchuionoside C	PGR	12	Predicted
MOL65	Sonchuionoside C	CA1	13	Predicted
MOL65	Sonchuionoside C	NCOA3	14	Predicted
MOL65	Sonchuionoside C	OGA	15	Predicted
MOL65	Sonchuionoside C	HMGCR	16	Predicted
MOL65	Sonchuionoside C	VDR	17	Predicted
MOL65	Sonchuionoside C	ESR1	18	Predicted
MOL65	Sonchuionoside C	CA12	19	Predicted
MOL65	Sonchuionoside C	CA9	20	Predicted
MOL66	Stevenin	DHFR	1	Predicted
MOL66	Stevenin	ACHE	2	Predicted
MOL66	Stevenin	SERPINE1	3	Predicted
MOL66	Stevenin	ESR1	4	Predicted
MOL66	Stevenin	HSP90AB1	5	Predicted
MOL66	Stevenin	ESR2	6	Predicted
MOL66	Stevenin	HSP90AA1	7	Predicted
MOL66	Stevenin	CSNK2A1	8	Predicted
MOL66	Stevenin	NOS2	9	Predicted
MOL66	Stevenin	CA2	10	Predicted
MOL66	Stevenin	HTR2A	11	Predicted
MOL66	Stevenin	CYP19A1	12	Predicted
MOL66	Stevenin	GGPS1	13	Predicted
MOL66	Stevenin	CDK2	14	Predicted
MOL66	Stevenin	PTP4A3	15	Predicted
MOL66	Stevenin	OPRM1	16	Predicted
MOL66	Stevenin	KIF11	17	Predicted
MOL66	Stevenin	SLC6A2	18	Predicted
MOL66	Stevenin	HTR2B	19	Predicted
MOL66	Stevenin	PTGS1	20	Predicted
MOL67	Tauroursodeoxycholic acid	BBOX1	1	Predicted
MOL67	Tauroursodeoxycholic acid	SHBG	2	Predicted
MOL67	Tauroursodeoxycholic acid	NR3C1	3	Predicted
MOL67	Tauroursodeoxycholic acid	FDFT1	4	Predicted
MOL67	Tauroursodeoxycholic acid	GPBAR1	5	Predicted
MOL67	Tauroursodeoxycholic acid	F2	6	Predicted
MOL67	Tauroursodeoxycholic acid	AR	7	Predicted
MOL67	Tauroursodeoxycholic acid	RGS16	8	Predicted
MOL67	Tauroursodeoxycholic acid	RGS19	9	Predicted
MOL67	Tauroursodeoxycholic acid	RGS8	10	Predicted
MOL67	Tauroursodeoxycholic acid	DPP4	11	Predicted
MOL67	Tauroursodeoxycholic acid	CDK2	12	Predicted
MOL67	Tauroursodeoxycholic acid	MMP9	13	Predicted
MOL67	Tauroursodeoxycholic acid	CDK1	14	Predicted
MOL67	Tauroursodeoxycholic acid	STS	15	Predicted
MOL67	Tauroursodeoxycholic acid	ESR1	16	Predicted
MOL67	Tauroursodeoxycholic acid	PGR	17	Predicted
MOL67	Tauroursodeoxycholic acid	CYP19A1	18	Predicted
MOL67	Tauroursodeoxycholic acid	OPRM1	19	Predicted
MOL68	Trigraecum	SERPINE1	1	Predicted
MOL68	Trigraecum	DHFR	2	Predicted
MOL68	Trigraecum	PIM1	3	Predicted
MOL68	Trigraecum	ESR1	4	Predicted
MOL68	Trigraecum	AKR1B1	5	Predicted
MOL68	Trigraecum	HSP90AB1	6	Predicted
MOL68	Trigraecum	ESR2	7	Predicted
MOL68	Trigraecum	DAO	8	Predicted
MOL68	Trigraecum	HSP90AA1	9	Predicted
MOL68	Trigraecum	CA2	10	Predicted
MOL68	Trigraecum	ACHE	11	Predicted
MOL68	Trigraecum	CDK2	12	Predicted
MOL68	Trigraecum	CYP19A1	13	Predicted
MOL68	Trigraecum	CA1	14	Predicted
MOL68	Trigraecum	PTGS1	15	Predicted
MOL68	Trigraecum	CSNK2A1	16	Predicted
MOL68	Trigraecum	PTGS2	17	Predicted
MOL68	Trigraecum	NOS2	18	Predicted
MOL68	Trigraecum	HTR2A	19	Predicted
MOL68	Trigraecum	CA12	20	Predicted
MOL1	Glabridin	TYR	PubChem	Known
MOL2	Glycyrrhizic acid	HSD11B1	PubChem	Known
MOL2	Glycyrrhizic acid	HSD11B2	PubChem	Known
MOL2	Glycyrrhizic acid	SLCO1B1	IUPHAR	Known
MOL2	Glycyrrhizic acid	SLCO1B3	IUPHAR	Known
MOL4	Isoquercitrin	AKR1B1	PubChem	Known
MOL4	Isoquercitrin	ALPI	PubChem	Known
MOL4	Isoquercitrin	CA12	PubChem	Known
MOL4	Isoquercitrin	CA2	PubChem	Known
MOL4	Isoquercitrin	CA4	PubChem	Known
MOL4	Isoquercitrin	CA7	PubChem	Known
MOL4	Isoquercitrin	GAA	PubChem	Known
MOL4	Isoquercitrin	POLB	PubChem	Known
MOL4	Isoquercitrin	XDH	PubChem	Known
MOL5	Kaempferol	ABCB1	PubChem	Known
MOL5	Kaempferol	ABCC1	PubChem	Known
MOL5	Kaempferol	ABCG2	PubChem	Known
MOL5	Kaempferol	AHR	PubChem	Known
MOL5	Kaempferol	AKR1B1	PubChem	Known
MOL5	Kaempferol	ALOX15	PubChem	Known
MOL5	Kaempferol	ALOX5	PubChem	Known
MOL5	Kaempferol	AR	PubChem	Known
MOL5	Kaempferol	CA12	PubChem	Known
MOL5	Kaempferol	CA2	PubChem	Known
MOL5	Kaempferol	CA7	PubChem	Known
MOL5	Kaempferol	CISD1	PubChem	Known
MOL5	Kaempferol	CSNK2A1	PubChem	Known
MOL5	Kaempferol	CSNK2A2	PubChem	Known
MOL5	Kaempferol	CSNK2B	PubChem	Known
MOL5	Kaempferol	CTDSP1	PubChem	Known
MOL5	Kaempferol	CYP1A1	PubChem	Known
MOL5	Kaempferol	CYP1A2	PubChem	Known
MOL5	Kaempferol	CYP1B1	PubChem	Known
MOL5	Kaempferol	CYP2C9	PubChem	Known
MOL5	Kaempferol	CYP2D6	PubChem	Known
MOL5	Kaempferol	DAPK1	PubChem	Known
MOL5	Kaempferol	DPP4	PubChem	Known
MOL5	Kaempferol	ESR1	PubChem	Known
MOL5	Kaempferol	ESR2	PubChem	Known
MOL5	Kaempferol	ESRRA	PubChem	Known
MOL5	Kaempferol	FLT3	PubChem	Known
MOL5	Kaempferol	GSK3A	PubChem	Known
MOL5	Kaempferol	GSK3B	PubChem	Known
MOL5	Kaempferol	HIF1A	PubChem	Known
MOL5	Kaempferol	HSD17B1	PubChem	Known
MOL5	Kaempferol	HSD17B2	PubChem	Known
MOL5	Kaempferol	MAPK10	PubChem	Known
MOL5	Kaempferol	MAPK14	PubChem	Known
MOL5	Kaempferol	MPO	PubChem	Known
MOL5	Kaempferol	NOX4	PubChem	Known
MOL5	Kaempferol	PGR	PubChem	Known
MOL5	Kaempferol	PIM1	PubChem	Known
MOL5	Kaempferol	SLC2A1	PubChem	Known
MOL5	Kaempferol	TYR	PubChem	Known
MOL5	Kaempferol	XDH	PubChem	Known
MOL7	Liquiritigenin	CYP19A1	PubChem	Known
MOL8	Ononin	BRCA1	PubChem	Known
MOL8	Ononin	IL2	PubChem	Known
MOL8	Ononin	TP53	PubChem	Known
MOL9	Rutin	ACHE	PubChem	Known
MOL9	Rutin	ADRA2C	PubChem	Known
MOL9	Rutin	GAA	PubChem	Known
MOL9	Rutin	NMUR2	PubChem	Known
MOL9	Rutin	POLB	PubChem	Known
MOL11	Glycyrrhetinic acid	AKR1B10	PubChem	Known
MOL11	Glycyrrhetinic acid	HSD11B1	PubChem	Known
MOL11	Glycyrrhetinic acid	HSD11B2	PubChem	Known
MOL11	Glycyrrhetinic acid	PRKCH	PubChem	Known
MOL11	Glycyrrhetinic acid	PTPN11	PubChem	Known
MOL11	Glycyrrhetinic acid	SLCO1B1	PubChem	Known
MOL11	Glycyrrhetinic acid	SLCO1B3	PubChem	Known
MOL11	Glycyrrhetinic acid	TDP1	PubChem	Known
MOL12	Astragalin	CA12	PubChem	Known
MOL12	Astragalin	CA2	PubChem	Known
MOL12	Astragalin	CA4	PubChem	Known
MOL12	Astragalin	CA7	PubChem	Known
MOL13	Formononetin	AHR	PubChem	Known
MOL13	Formononetin	AR	PubChem	Known
MOL13	Formononetin	ATAD5	PubChem	Known
MOL13	Formononetin	CYP1B1	PubChem	Known
MOL13	Formononetin	ESR1	PubChem	Known
MOL13	Formononetin	ESRRA	PubChem	Known
MOL13	Formononetin	GLI3	PubChem	Known
MOL13	Formononetin	HDAC9	PubChem	Known
MOL13	Formononetin	IL2	PubChem	Known
MOL13	Formononetin	NR1I2	PubChem	Known
MOL13	Formononetin	NR1I3	PubChem	Known
MOL13	Formononetin	RARA	PubChem	Known
MOL14	Genistein	ABCG2	PubChem	Known
MOL14	Genistein	ABL1	PubChem	Known
MOL14	Genistein	ADORA2A	PubChem	Known
MOL14	Genistein	AHR	PubChem	Known
MOL14	Genistein	AOX1	PubChem	Known
MOL14	Genistein	ATAD5	PubChem	Known
MOL14	Genistein	CFTR	PharmGKB/IUPHAR	Known
MOL14	Genistein	DPP4	PubChem	Known
MOL14	Genistein	EGFR	PubChem	Known
MOL14	Genistein	ESR1	PubChem	Known
MOL14	Genistein	ESR2	PubChem/IUPHAR	Known
MOL14	Genistein	ESRRA	PubChem/IUPHAR	Known
MOL14	Genistein	ESRRB	PubChem/IUPHAR	Known
MOL14	Genistein	ESRRG	IUPHAR	Known
MOL14	Genistein	GLI3	PubChem	Known
MOL14	Genistein	HDAC9	PubChem	Known
MOL14	Genistein	HSD17B1	PubChem	Known
MOL14	Genistein	HSD17B3	PubChem	Known
MOL14	Genistein	HTR2A	PubChem	Known
MOL14	Genistein	HTR2C	PubChem	Known
MOL14	Genistein	IFNB1	PubChem	Known
MOL14	Genistein	MAOA	PubChem	Known
MOL14	Genistein	MAOB	PubChem	Known
MOL14	Genistein	MAPK14	PubChem	Known
MOL14	Genistein	MGAM	PubChem	Known
MOL14	Genistein	NFE2L2	PubChem	Known
MOL14	Genistein	NPC1	PubChem	Known
MOL14	Genistein	PRKCA	PubChem	Known
MOL14	Genistein	PRKN	PubChem	Known
MOL14	Genistein	RARA	PubChem	Known
MOL14	Genistein	SLC2A1	PubChem	Known
MOL14	Genistein	SLCO1B1	PubChem	Known
MOL14	Genistein	SLCO1B3	PubChem	Known
MOL14	Genistein	TBXAS1	PubChem	Known
MOL14	Genistein	THPO	PubChem	Known
MOL14	Genistein	TP53	PubChem	Known
MOL14	Genistein	TRPC5	IUPHAR	Known
MOL14	Genistein	XDH	PubChem	Known
MOL15	Isoliquiritigenin	AKR1B1	PubChem	Known
MOL15	Isoliquiritigenin	ATAD5	PubChem	Known
MOL15	Isoliquiritigenin	CYP19A1	PubChem	Known
MOL15	Isoliquiritigenin	CYP2C19	PubChem	Known
MOL15	Isoliquiritigenin	CYP3A4	PubChem	Known
MOL15	Isoliquiritigenin	ESR1	PubChem	Known
MOL15	Isoliquiritigenin	ESR2	PubChem	Known
MOL15	Isoliquiritigenin	GBA	PubChem	Known
MOL15	Isoliquiritigenin	GLS	PubChem	Known
MOL15	Isoliquiritigenin	HSD17B1	PubChem	Known
MOL15	Isoliquiritigenin	HSD17B2	PubChem	Known
MOL15	Isoliquiritigenin	KCNH2	PubChem	Known
MOL15	Isoliquiritigenin	MAPT	PubChem	Known
MOL15	Isoliquiritigenin	NLRP3	PubChem	Known
MOL17	Liquiritin	CA6	PubChem	Known
MOL17	Liquiritin	CA9	PubChem	Known
MOL17	Liquiritin	GLP1R	PubChem	Known
MOL17	Liquiritin	HIF1A	PubChem	Known
MOL25	Isotretinoin	ADORA3	PubChem	Known
MOL25	Isotretinoin	ADRA2B	PubChem	Known
MOL25	Isotretinoin	CFTR	PubChem	Known
MOL25	Isotretinoin	CRABP1	PubChem	Known
MOL25	Isotretinoin	ESR1	PubChem	Known
MOL25	Isotretinoin	ESRRA	PubChem	Known
MOL25	Isotretinoin	GLI3	PubChem	Known
MOL25	Isotretinoin	HTR2B	PubChem	Known
MOL25	Isotretinoin	NR1C3	PubChem	Known
MOL25	Isotretinoin	RARA	PubChem	Known
MOL25	Isotretinoin	RXRA	PubChem	Known
MOL37	5-Hydroxy-3,3',4',6,7,8-hexamethoxyflavone	GLP1R	PubChem	Known
MOL40	6-Hydroxydaidzein	ALOX12	PubChem	Known
MOL52	Daidzein	AHR	PubChem	Known
MOL52	Daidzein	ALDH2	PubChem	Known
MOL52	Daidzein	CA12	PubChem	Known
MOL52	Daidzein	CA4	PubChem	Known
MOL52	Daidzein	CA7	PubChem	Known
MOL52	Daidzein	CYP2C19	PubChem	Known
MOL52	Daidzein	CYP2C9	PubChem	Known
MOL52	Daidzein	ESR1	PubChem	Known
MOL52	Daidzein	ESR2	PubChem	Known
MOL52	Daidzein	ESRRA	PubChem/IUPHAR	Known
MOL52	Daidzein	ESRRB	IUPHAR	Known
MOL52	Daidzein	ESRRG	IUPHAR	Known
MOL52	Daidzein	HDAC9	PubChem	Known
MOL52	Daidzein	NPC1	PubChem	Known
MOL52	Daidzein	RAB9A	PubChem	Known
MOL52	Daidzein	RARA	PubChem	Known
MOL52	Daidzein	TP53	PubChem	Known
MOL52	Daidzein	TRPC5	IUPHAR	Known
MOL52	Daidzein	UGT1A1	PubChem	Known
MOL53	Glycolithocholic acid	MAPK14	PubChem	Known
MOL62	Moschamine	PPO2	PubChem	Known
MOL67	Tauroursodeoxycholic acid	PLA2G1B	PubChem	Known
MOL67	Tauroursodeoxycholic acid	SLC10A2	BindingDB	Known
MOL67	Tauroursodeoxycholic acid	SLC7A11	DrugBank	Known
MOL67	Tauroursodeoxycholic acid	SLCO1A2	DrugBank	Known
