# Supplementary material for: Insights into the molecular mechanisms of Huangqi decoction on liver fibrosis via computational systems pharmacology approaches
Source: Chin Med. 2021 Jul 23;16:59. doi: 10.1186/s13020-021-00473-8 (PMC8306236; doi:10.1186/s13020-021-00473-8)
Supplement: Supplementary file 3 — Additional file 3. Table S3. The glide gscores of 29 PCTIs. [file 13020_2021_473_MOESM3_ESM.xlsx]

## Sheet: Sheet1
Supplementary Table S3. The glide gscores of 29 PCTIs
Compound ID	Compound Name	Target	glide gscore	PDB ID
MOL21	1-(9H-Pyrido[3,4-b]indol-1-yl)-1,4-butanediol	CDK1	-6.342	6GU2
MOL39	5-Hydroxysulfamethoxazole	CDK1	-6.125	6GU2
MOL26	1-Methyl-3-(2-thiazolyl)-1H-indole	CDK1	-5.655	6GU2
MOL67	Tauroursodeoxycholic acid	CDK1	-5.649	6GU2
MOL67	Tauroursodeoxycholic acid	MMP9	-6.906	5CUH
MOL51	Cholesterol sulfate	MMP9	-6	5CUH
MOL35	3-Hydroxyphenylpyruvic acid	MMP9	-5.855	5CUH
MOL7	Liquiritigenin	PPARD	-8.047	5XMX
MOL18	(S)-[8]-Gingerol	PPARD	-7.786	5XMX
MOL55	Hyocholic acid	PPARD	-7.158	5XMX
MOL33	3-Deoxy-D-glycero-D-galacto-2-nonulosonic acid	PPARD	-6.265	5XMX
MOL24	12-Oxo-2,3-dinor-10,15-phytodienoic acid	PPARD	-4.885	5XMX
MOL30	3-(4-Hydroxybenzoyl)epicatechin	PPARG	-8.064	1NYX
MOL43	4',7,8-Trihydroxyisoflavanone	PPARG	-7.534	1NYX
MOL20	[6]-Gingerdiol 5-acetate	PPARG	-7.456	1NYX
MOL36	2'-O-Methylhelichrysetin	PPARG	-6.996	1NYX
MOL15	Isoliquiritigenin	PPARG	-6.943	1NYX
MOL13	Formononetin	PPARG	-6.936	1NYX
MOL17	Liquiritin	PPARG	-6.068	1NYX
MOL30	3-(4-Hydroxybenzoyl)epicatechin	PTGS2	-9.916	5KIR
MOL43	4',7,8-Trihydroxyisoflavanone	PTGS2	-8.111	5KIR
MOL13	Formononetin	PTGS2	-7.963	5KIR
MOL10	Calycosin	PTGS2	-7.502	5KIR
MOL40	6-Hydroxydaidzein	PTGS2	-7.397	5KIR
MOL25	Isotretinoin	PTGS2	-6.703	5KIR
MOL31	3,4-Dihydroxycinnamoyl-(Z)-2-(3,4-dihydroxyphenyl)ethenol	PTGS2	-5.857	5KIR
MOL38	5'-Hydroxy-O-desmethylangolensin	SERPINE1	-6.073	4AQH
MOL40	6-Hydroxydaidzein	SERPINE1	-5.531	4AQH
MOL43	4',7,8-Trihydroxyisoflavanone	SERPINE1	-5.377	4AQH
