# Supplementary material for: Insights into the molecular mechanisms of Huangqi decoction on liver fibrosis via computational systems pharmacology approaches
Source: Chin Med. 2021 Jul 23;16:59. doi: 10.1186/s13020-021-00473-8 (PMC8306236; doi:10.1186/s13020-021-00473-8)
Supplement: Supplementary file 4 — Additional file 4. Table S4. The glide gscores of cross docking. [file 13020_2021_473_MOESM4_ESM.xlsx]

## Sheet: Sheet1
Supplementary Table S4. The glide gscores of cross docking
Target Compound ID	MOL39	MOL67	MOL18	MOL43	MOL10
CDK1	-6.125	-5.649	-5.429	-6.976	-6.735
MMP9	-7.263	-6.906	-7.061	-9.905	-9.446
PPARD	-6.147	---	-7.786	-7.462	-8.172
PPARG	-6.091	-5.49	-5.521	-7.534	-7.419
PTGS2	-7.636	---	-6.393	-8.253	-8.29
SERPINE1	-5.286	-2.366	-4.266	-6.667	-7.36
